# Supplementary material for: Exploring phage–host interactions in Burkholderia cepacia complex bacterium to reveal host factors and phage resistance genes using CRISPRi functional genomics and transcriptomics
Source: Microbiol Spectr. 2025 Oct 2;13(11):e01936-25. doi: 10.1128/spectrum.01936-25 (PMC12584637; doi:10.1128/spectrum.01936-25)
Supplement: Table S1 — Genomic location of genomic islands and predicted defense systems. [file spectrum.01936-25-s0002.xlsx]

## Sheet: README
Supplementary Table 1. Genomic locations of defense systems, receptors, and genomic islands for Burkholderia cenocepacia K56-2.
Defense Predictions tab outlines the defense systems predicted by padloc, organized by overall system then each protein contained within. Putative defense candidates are listed. Two additional defense genes based on HMM searches are also included.
Genomic Island Prediction tab is all the genomic island predicted by TIGER and Islander. Type defines if this is a prophage, integrative conjugative element, or not classified (other)
Receptor tab are the receptors found through HMM matches.

## Sheet: Defense Predictions
DNA Accession	Software	Type	L coord	R coord	.	Direction	.	Information
CP053300.1	padloc	Defense System	307737	308945	.	+	.	systemName=dGTPase;
CP053300.1	padloc	Defense System	452441	455107	.	.	.	systemName=DISARM;
CP053300.1	padloc	Defense Protein	452441	452704	.	-	.	systemName=DISARM;proteinName=DrmC;
CP053300.1	padloc	Defense Protein	452756	455107	.	+	.	systemName=DISARM;proteinName=REase_I;
CP053300.1	padloc	Defense System	2617577	2623994	.	.	.	systemName=Mokosh Type I;
CP053300.1	padloc	Defense Protein	2617577	2619130	.	-	.	systemName=Mokosh Type I;proteinName=MkoB;
CP053300.1	padloc	Defense Protein	2619123	2623994	.	-	.	systemName=Mokosh Type I;proteinName=MkoA;
CP053300.1	padloc	Defense System	2624115	2632259	.	.	.	systemName=Zorya Type I;
CP053300.1	padloc	Defense Protein	2624115	2627876	.	-	.	systemName=Zorya Type I;proteinName=ZorD1;
CP053300.1	padloc	Defense Protein	2627881	2629521	.	-	.	systemName=Zorya Type I;proteinName=ZorC1;
CP053300.1	padloc	Defense Protein	2629518	2630243	.	-	.	systemName=Zorya Type I;proteinName=ZorB1;
CP053300.1	padloc	Defense Protein	2630247	2632259	.	-	.	systemName=Zorya Type I;proteinName=ZorA1;
CP053300.1	padloc	Defense System	2766463	2767821	.	-	.	systemName=HEC-06;
CP053300.1	padloc	Defense System	2808638	2812797	.	.	.	systemName=CBASS Type IIs;
CP053300.1	padloc	Defense Protein	2808638	2809402	.	-	.	systemName=CBASS Type IIs;proteinName=Effector;
CP053300.1	padloc	Defense Protein	2809470	2809829	.	-	.	systemName=CBASS Type IIs;proteinName=E2;
CP053300.1	padloc	Defense Protein	2809941	2811257	.	-	.	systemName=CBASS Type IIs;proteinName=Cyclase;
CP053300.1	padloc	Defense Protein	2811612	2811935	.	+	.	systemName=CBASS Type IIs;proteinName=capH;
CP053300.1	padloc	Defense Protein	2811964	2812797	.	+	.	systemName=CBASS Type IIs;proteinName=capP;
CP053300.1	padloc	Defense System	2814912	2815685				systemName=DISARM;
CP053300.1	padloc	Defense Protein	2814912	2815685	.	+	.	systemName=DISARM;proteinName=DrmD;
CP053300.1	padloc	Putative Defense Candidate	3258390	3258827	.	-	.	proteinName=PDC-M05B;
CP053300.1	padloc	Putative Defense Candidate	3258827	3259384	.	-	.	proteinName=PDC-M05A;
CP053300.1	padloc	Putative Defense Candidate	3581736	3582179	.	-	.	proteinName=PDC-S07;
CP053300.1	padloc	Defense System	3632233	3637271	.	.	.	systemName=RM type III;
CP053300.1	padloc	Defense Protein	3632233	3635265	.	-	.	systemName=RM type III;proteinName=REase_III;
CP053300.1	padloc	Defense Protein	3635265	3637271	.	-	.	systemName=RM type III;proteinName=MTase_III;
CP053301.1	padloc	Putative Defense Candidate	100949	101695	.	-	.	proteinName=PDC-S42;
CP053301.1	padloc	Putative Defense Candidate	326518	327369	.	+	.	proteinName=PDC-S15;
CP053301.1	padloc	Defense System	598552	601817	.	.	.	systemName=SspA System;
CP053301.1	padloc	Defense Protein	598552	598773	.	+	.	systemName=SspA System;proteinName=Control_protein;
CP053301.1	padloc	Defense Protein	599817	601817	.	+	.	systemName=SspA System;proteinName=SspA;
CP053301.1	padloc	Defense System	759401	764530	.	.	.	systemName=Zorya Type III;
CP053301.1	padloc	Defense Protein	759401	760198	.	+	.	systemName=Zorya Type III;proteinName=ZorG3;
CP053301.1	padloc	Defense Protein	760209	763256	.	+	.	systemName=Zorya Type III;proteinName=ZorA3;
CP053301.1	padloc	Defense Protein	763260	763904	.	+	.	systemName=Zorya Type III;proteinName=ZorB3;
CP053301.1	padloc	Defense Protein	763901	764530	.	+	.	systemName=Zorya Type III;proteinName=ZorF3;
CP053301.1	CRISPRCasFinder	CRISPR spacer	1392256	1392364	.	.	.	ID=CRISPR_1;spacers=1;sequence=CCTTGCGGCGGCCCGGCGGAGGCTGAgatgaaacgacccccacgctcactttgttcgctgccccccgcgggggcggtcagcctCCTTGGGGCGGCCCGGCGGAGGCTGA;evidence=1;
CP053302.1	padloc	Defense System	100540	101664	.	+	.	systemName=SoFic;
CP053302.1	padloc	Defense System	678780	680624	.	.	.	systemName=CBASS Type I;
CP053302.1	padloc	Defense Protein	678780	679679	.	-	.	systemName=CBASS Type I;proteinName=Cyclase;
CP053302.1	padloc	Defense Protein	679689	680624	.	-	.	systemName=CBASS Type I;proteinName=Effector;
CP053302.1	padloc	Putative Defense Candidate	680929	681963	.	-	.	proteinName=PDC-S02;

## Sheet: Genomic Island Predictions
DNA Accession	Software	Type	L coord	R coord	Direction	Name	Length	Type	Support Score	attL seq	attR seq	reference genome	attB seq (from ref)	Integrases	Crossover length
CP053300.1	TIGER	island	187877	202896	+	15.A	15020	other	119	TGTGTATGATGATTGACTGTTGGGGCGGTAGCTCAGCTGGGAGAGCGTCGcgttcgcaatgcgaaggtcgggagttcgatcctcctccgctccaccaTAAATTCCAGTAAAAACAACGCACTACGTCTCACGATGTAGTGCGTTGTT	ATAAAAGCGAAAATACGTCGTGATGCCTTGAAATATGGGATGTGTTTTTAcgttcgcaatgcgaaggtcgggagttcgatcctcctccgctccaccaACGGAATTCGAAAGGCCCGATCGCGAGATCGGGCCTTTTGTTTTACCGTG	JAAEAM010000017.1	TGTGTATGATGATTGACTGTTGGGGCGGTAGCTCAGCTGGGAGAGCGTCGcgttcgcaatgcgaaggtcgggagttcgatcctcctccgctccaccaACGGAATTCGAAAGGCCCGATCGCGAGATCGGGCCTTTTGTTTTACCGTG	Y-Int.2:201654-202781	47
CP053300.1	Islander,TIGER	island	1023675	1027870	-	4.M	4196	ICE1	87	GCTCAGTCGGTTAGAGCGACGGAATCATAATCCGCAGGTCCGGGGTTCGAatccctgattcgccaccaTGTTCAAAAAAGGCTTTGTAATCAAACGGTTACAGAGCCTTTTTCCTTTT	TTTGAGCTAAGTTGTTGACGGAAAAGGATGTTTTGTCAAACCGCAAAAACatccctgattcgccaccaAATGCGAAAAGCCGCTGTTTCGAAAGAAACAGCGGCTTTTTTCATTGCCT	CP078070.1	GCTCAGTCGGTTAGAGCGACGGAATCATAATCCGCAGGTCCGGGGTTCGAatccctgattcgccaccaAATGCGAAAAGCCGCTGTTTCGAAAGAAACAGCGGCTTTTTTCATTGCCT	Y-Int.3:1026411-1027781	18
CP053300.1	Islander	island	2615514	2644064	-	29.R	28551	other	.	.	.	.	.	Y-Int.4:2616043-2617098	.
CP053300.1	TIGER	island	2731695	2822925	-	91.L	91231	other	129	AGAAGCAGTGTGACGAAAATCCGCCGCCTTAACTGGCTTGCCGGTTCGAGtccggtccccggcaccaAATACCCTTCCAAGGCCATCCTTGGAAATCCAGAAACCCGTGATAGGATA	GCGTATCTAGGAGGGCCTTGTGCGCTGTGGGATTGGTTGTTTTGTTCTGTtccggtccccaccatcgATTGCGTTGATGCGATTCGATTCGATGAAGGTGTGAAAAACCCGCGAGAA	CP073702.1	AGAAGCAGTGTGACGAAAATCCGCCGCCTTAACTGGCTTGCCGGTTCGAGtccggtccccggcaccaTCGATTGCGTTGATGCGATTCGATTCGATGAAGGTGTGAAAAACCCGCGA	Y-Int.5:2821521-2822723	17
CP053300.1	TIGER	island	3047244	3062262	+	15.Z	15019	other	121	CTAAACATGTAGAACTAGTCGTGGAGCGCTTCTGGACGCGGGTTCGATTCccgccgcctccaccaaattcccgcCAAAGCTTTACCAGTGACAGCAAGAAACCCGTGACAGCTCAAGGCTTCGC	AAATGCCTACACCCTTTACTGACGTGGCCTATACGCCACAATTCGAGTGAcgccgccccaccaaattccgcgctCGTCGCACGAACCCCGCAAGACGCAAGTCTGCGGGGTTTTTTGTTGCCGA	CP011917.1	TAAACATGTAGAACTAGTCGTGGAGCGCTTCTGGACGCGGGTTCGATTCCcgccgcctccaccaaattccgcgcTCGTCGCACGAACCCCGCAAGACGCAAGTCTGCGGGGTTTTTTGTTGCCG	Y-Int.6:3047411-3048655	24
CP053300.1	Islander,TIGER	island	3174342	3180681	+	6.G	6340	other	3	TGCGGGCGTCGTATAATGGCCATTACCTCAGCTTCCCAAGCTGATGACGTgggttcgattcccatcgcccgctccaCCTCGAACCTAACCGGTTGATTTTGTTCCGGTTACGGTCCTGACAGCACG	CCCACTGGATGTTCCTTTGTAATCAATGGTTTGCGTAGTGTTCGACGCGAgggttcgattcccatcgcccgctccaGTCCTTCTCAAACCCTTGCCGCGCAAAGCTCACTGGGTTTCCGGCAGCCG	CP078070.1	TGCGGGCGTCGTATAATGGCCATTACCTCAGCTTCCCAAGCTGATGACGTgggttcgattcccatcgcccgctccaGTCCTTCTCAAACCCTTGCCGCGCAAAGCTCACTGGGTTTCCGGCAGCCG	S-Core.1:3179862-3180575,Y-Int.7:3174628-3176388	26
CP053301.1	Islander,TIGER	island	1140006	1184895	+	45.U	44890	Phage1	138	CTCTTTTGATTCTTTTCCCCACGGAAGGCATTCGTATCCGGTGGTACGGCcgggcttcaaatccggttgggggtgtcagacactcccgggtcagttcgactctggctgccttccgccacAATGGTTTAAGGCGTTTCGATGTGCCTCAATCGGAGCATCGAAACGCCTT	ATGGCGTCGCGGGTTCGCGTCCAGTCAACTGAGTTTACATACAGCATAATcggccttcaaacccggttaggggcgtcagacgctcctgggtaggttcgactcctgctgccttccgccacCTCGTTTTTCTCCCGACTCGGCATGCTTCGGACTGCGCGCGCCCGCATCG	OEOG01000037.1	CTCTTTTGATTCTTTTCCCCACGGAAGGCATTCGTATCCGGTGGTACGGCcgggcttcaaacccggttaggggcgtcagacgctcctgggtaggttcgactcctgctgccttccgccacCTCGTTTTTCTCCCGACTCGGCATGCTTCGGACTGCGCGCGCCCGCGTCG	Y-Int.9:1140155-1141144	69
CP053301.1	TIGER	island	2088458	2134154	-	46.ribBA	45697	Phage1	155	ACATTCCTGAACGTTTCGATTGAATTCATGATGTCTTCGCGTCCCCAATCgcccacgccgggcaaATCGAAAGTCTCATAGGAACATTCCTATCCCGGTTTTGCTCTTTTTAAGA	CAGACCGAAGAAACTCCACGAAATCAATTACTTATGACAGATTCAGGTTTgcccacgccgggcaaTGGCCAGGCCGACGAGTGCGTGACGCTCGTCGCCACGGCGTCGCTGCCTA	MUVV01000011.1	ACATTCCTGAACGTTTCGATTGAATTCATGATGTCTTCGCGTCCCCAATCgcccacgccgggcaaTGGCCAGGCCGACGAGTGCGTGACGCTCGTCGCCACGGCGTCGCTGCCTA	Y-Int.11:2132834-2133961	15

## Sheet: Receptor Predictions
DNA Accession	L coord	R coord	Direction	Name
CP053300.1	596235	596999	-	LamB_YcsF
CP053300.1	711030	711812	-	LamB_YcsF
CP053300.1	917094	917810	+	GamR
CP053300.1	1759270	1761579	+	BamA
CP053300.1	1793123	1793785	-	GamR
CP053303.1	53468	54238	-	LamB_YcsF
