# Supplementary material for: Exploring phage–host interactions in Burkholderia cepacia complex bacterium to reveal host factors and phage resistance genes using CRISPRi functional genomics and transcriptomics
Source: Microbiol Spectr. 2025 Oct 2;13(11):e01936-25. doi: 10.1128/spectrum.01936-25 (PMC12584637; doi:10.1128/spectrum.01936-25)
Supplement: Table S2 — Genomic location of host factors, resistance genes, and essential genes. [file spectrum.01936-25-s0003.xlsx]

## Sheet: README
Supplementary Table 2. Genomic locations of essential genes, Host Factor candidates, and resistance candidates as identified in CRISPRi screens and KEGG annotations of Host Factor and resistance candidates
Essential genes tab are the essential genes identified in the CRISPRi screen.
Host Factor Genes tab are all genes reported as host Host Factor candidates in CRISPRi screen.
Resistance Genes tab are all genes we report as defense candidates in CRISPRi screen.
KEGG annotations tab are predicted KEGG funcitonal annotations based on KEGG Module for Host Factors and Resistance Genes.

## Sheet: Essential Genes
Guide.sequence	Guidestrand	genesart	geneend	genestrand	time	Contig	distance	condition	Gene	Description	padj	guidestart	guideend	padjguide	Comparison	log2FoldChangeguide	Strandmatch
ATCGCCCGGATTTGTTAGCT	+	33104	33628	+	T2	CP053300.1	84	Essential gene (26 hours post induction)	014357995_00031	F0F1 ATP synthase subunit I	3.73391e-83	33020	33039	3.73391e-83	t2indcon	-3.60741	Template
ATTTCAGTGGAAGATTGCGA	+	33104	33628	+	T2	CP053300.1	19	Essential gene (26 hours post induction)	014357995_00031	F0F1 ATP synthase subunit I	8.75087e-07	33085	33104	8.75087e-07	t2indcon	-7.51058	Template
GGGTGCCTAGCTAACAAATC	-	33104	33628	+	T2	CP053300.1	76	Essential gene (26 hours post induction)	014357995_00031	F0F1 ATP synthase subunit I	0.000575414	33028	33047	0.000575414	t2indcon	-3.82413	Coding
GGTGCCTAGCTAACAAATCC	-	33104	33628	+	T2	CP053300.1	77	Essential gene (26 hours post induction)	014357995_00031	F0F1 ATP synthase subunit I	1.52644e-08	33027	33046	1.52644e-08	t2indcon	-7.94737	Coding
ATCCAGGGTCTGACCGCCAT	+	34665	34934	+	T2	CP053300.1	-21	Essential gene (26 hours post induction)	014357995_00033	F0F1 ATP synthase subunit C	4.77786e-09	34686	34705	4.77786e-09	t2indcon	-8.09252	Template
TACCGATGGCGGTCAGACCC	-	34665	34934	+	T2	CP053300.1	-26	Essential gene (26 hours post induction)	014357995_00033	F0F1 ATP synthase subunit C	0.0474608	34691	34710	0.0474608	t2indcon	-4.77092	Coding
TGAGATTTAAAAAACTAAAA	-	34665	34934	+	T2	CP053300.1	49	Essential gene (26 hours post induction)	014357995_00033	F0F1 ATP synthase subunit C	1.49248e-11	34616	34635	1.49248e-11	t2indcon	-8.85496	Coding
CAGAGTTGCGTTGAGATTCA	-	35064	35534	+	T2	CP053300.1	-1	Essential gene (26 hours post induction)	014357995_00034	ATP synthase subunit b	1.75258e-06	35065	35084	1.75258e-06	t2indcon	-7.4459	Coding
GCTATTCCGGAAAAATGAAA	-	35064	35534	+	T2	CP053300.1	35	Essential gene (26 hours post induction)	014357995_00034	ATP synthase subunit b	1.6245e-06	35029	35048	1.6245e-06	t2indcon	-7.44436	Coding
TGTTTCCTTATCTGCTATTC	-	35064	35534	+	T2	CP053300.1	22	Essential gene (26 hours post induction)	014357995_00034	ATP synthase subunit b	2.2473e-07	35042	35061	2.2473e-07	t2indcon	-7.6497	Coding
ACAGCGCTTCTGCGTAAGGG	-	35537	36076	+	T2	CP053300.1	-26	Essential gene (26 hours post induction)	014357995_00035	ATP synthase subunit delta	0.00278817	35563	35582	0.00278817	t2indcon	-4.20905	Coding
CAGCGCTTCTGCGTAAGGGC	-	35537	36076	+	T2	CP053300.1	-25	Essential gene (26 hours post induction)	014357995_00035	ATP synthase subunit delta	6.06596e-12	35562	35581	6.06596e-12	t2indcon	-8.99558	Coding
GCGGGCGATGGTTGCAAGTT	-	35537	36076	+	T2	CP053300.1	-7	Essential gene (26 hours post induction)	014357995_00035	ATP synthase subunit delta	2.84349e-07	35544	35563	2.84349e-07	t2indcon	-7.62645	Coding
GTTGATTCAGCAGTTGGGCG	-	35537	36076	+	T2	CP053300.1	39	Essential gene (26 hours post induction)	014357995_00035	ATP synthase subunit delta	7.54326e-08	35498	35517	7.54326e-08	t2indcon	-7.77924	Coding
CATCCGAGCGTCCCCACAAC	-	136700	136912	+	T2	CP053300.1	78	Essential gene (26 hours post induction)	014357995_00119	30S ribosomal protein S21	1.435e-10	136622	136641	1.435e-10	t2indcon	-3.42078	Coding
TCGTTCCTAAATTGCTTAAA	-	136700	136912	+	T2	CP053300.1	21	Essential gene (26 hours post induction)	014357995_00119	30S ribosomal protein S21	3.45542e-08	136679	136698	3.45542e-08	t2indcon	-7.86448	Coding
TTAAACGGTCAAAAACGTAG	-	136700	136912	+	T2	CP053300.1	36	Essential gene (26 hours post induction)	014357995_00119	30S ribosomal protein S21	0.0252766	136664	136683	0.0252766	t2indcon	-3.8591	Coding
TTTCGATAGCGCGACGAAAG	-	136700	136912	+	T2	CP053300.1	-53	Essential gene (26 hours post induction)	014357995_00119	30S ribosomal protein S21	0.00214798	136753	136772	0.00214798	t2indcon	-3.79875	Coding
GACACGTGGCGATTTTTGGC	-	253855	254235	+	T2	CP053300.1	46	Essential gene (26 hours post induction)	014357995_00230	preprotein translocase subunit SecE	7.61402e-11	253809	253828	7.61402e-11	t2indcon	-8.61484	Coding
GACACGTGGCGATTTTTGGC	-	253855	254235	+	T2	CP053300.1	46	Essential gene (26 hours post induction)	014357995_00230	preprotein translocase subunit SecE	7.61402e-11	253809	253828	7.61402e-11	t2indcon	-8.61484	Coding
GGAATCGAACCCCCAACCTT	-	253855	254235	+	T2	CP053300.1	76	Essential gene (26 hours post induction)	014357995_00230	preprotein translocase subunit SecE	1.14745e-05	253779	253798	1.14745e-05	t2indcon	-7.2646	Coding
GGAATCGAACCCCCAACCTT	-	253855	254235	+	T2	CP053300.1	76	Essential gene (26 hours post induction)	014357995_00230	preprotein translocase subunit SecE	1.14745e-05	253779	253798	1.14745e-05	t2indcon	-7.2646	Coding
GGCCAGCATCAGCTTATCGC	-	253855	254235	+	T2	CP053300.1	-37	Essential gene (26 hours post induction)	014357995_00230	preprotein translocase subunit SecE	3.29057e-05	253892	253911	3.29057e-05	t2indcon	-7.13925	Coding
GTGGGACACGTGGCGATTTT	-	253855	254235	+	T2	CP053300.1	42	Essential gene (26 hours post induction)	014357995_00230	preprotein translocase subunit SecE	1.46066e-12	253813	253832	1.46066e-12	t2indcon	-9.18917	Coding
GTGGGACACGTGGCGATTTT	-	253855	254235	+	T2	CP053300.1	42	Essential gene (26 hours post induction)	014357995_00230	preprotein translocase subunit SecE	1.46066e-12	253813	253832	1.46066e-12	t2indcon	-9.18917	Coding
CGCTTTCCGCTCGGGGATGC	-	254237	254794	+	T2	CP053300.1	-15	Essential gene (26 hours post induction)	014357995_00231	hypothetical protein	1.34571e-11	254252	254271	1.34571e-11	t2indcon	-8.85875	Coding
CGTACCAACGCTTTCCGCTC	-	254237	254794	+	T2	CP053300.1	-23	Essential gene (26 hours post induction)	014357995_00231	hypothetical protein	1.1878e-10	254260	254279	1.1878e-10	t2indcon	-8.55465	Coding
GTACCAACGCTTTCCGCTCG	-	254237	254794	+	T2	CP053300.1	-22	Essential gene (26 hours post induction)	014357995_00231	hypothetical protein	2.69995e-07	254259	254278	2.69995e-07	t2indcon	-4.56528	Coding
ACGGGTTGGCTTTACCTGCA	-	254936	255367	+	T2	CP053300.1	-41	Essential gene (26 hours post induction)	014357995_00232	50S ribosomal protein L11	2.51342e-06	254977	254996	2.51342e-06	t2indcon	-7.40107	Coding
GACGGGTTGGCTTTACCTGC	-	254936	255367	+	T2	CP053300.1	-42	Essential gene (26 hours post induction)	014357995_00232	50S ribosomal protein L11	7.46336e-10	254978	254997	7.46336e-10	t2indcon	-8.316	Coding
GGAACGCCGGAGAAGGCGTT	-	254936	255367	+	T2	CP053300.1	33	Essential gene (26 hours post induction)	014357995_00232	50S ribosomal protein L11	0.00607118	254903	254922	0.00607118	t2indcon	-6.45987	Coding
TGATAACGCGCTTTCGCCGC	-	254936	255367	+	T2	CP053300.1	60	Essential gene (26 hours post induction)	014357995_00232	50S ribosomal protein L11	7.98792e-11	254876	254895	7.98792e-11	t2indcon	-8.61104	Coding
CCTTGGCGGCAAATGCCTGA	-	255368	256066	+	T2	CP053300.1	-23	Essential gene (26 hours post induction)	014357995_00233	50S ribosomal protein L1	8.44561e-06	255391	255410	8.44561e-06	t2indcon	-2.81161	Coding
CCTTGGCGGCAAATGCCTGA	-	255368	256066	+	T2	CP053300.1	-23	Essential gene (8 hours post induction)	014357995_00233	50S ribosomal protein L1	8.44561e-06	255391	255410	8.44561e-06	t2indcon	-2.81161	Coding
CGATCGCGTACAGCTTCTGA	-	255368	256066	+	T1	CP053300.1	-50	Essential gene (8 hours post induction)	014357995_00233	50S ribosomal protein L1	0.00573894	255418	255437	0.00573894	t1indcon	-7.35453	Coding
CGCTCGCGCATTCCTTCACG	-	255368	256066	+	T2	CP053300.1	-86	Essential gene (8 hours post induction)	014357995_00233	50S ribosomal protein L1	4.64603e-46	255454	255473	4.64603e-46	t2indcon	-3.81401	Coding
CGCTCGCGCATTCCTTCACG	-	255368	256066	+	T2	CP053300.1	-86	Essential gene (26 hours post induction)	014357995_00233	50S ribosomal protein L1	4.64603e-46	255454	255473	4.64603e-46	t2indcon	-3.81401	Coding
CTTCTGACGGTCGACCTTGG	-	255368	256066	+	T2	CP053300.1	-37	Essential gene (26 hours post induction)	014357995_00233	50S ribosomal protein L1	2.07923e-14	255405	255424	2.07923e-14	t2indcon	-5.01206	Coding
CTTCTGACGGTCGACCTTGG	-	255368	256066	+	T2	CP053300.1	-37	Essential gene (8 hours post induction)	014357995_00233	50S ribosomal protein L1	2.07923e-14	255405	255424	2.07923e-14	t2indcon	-5.01206	Coding
CTCAGCCAGCACAACGGTCT	-	256376	256873	+	T2	CP053300.1	-67	Essential gene (26 hours post induction)	014357995_00234	50S ribosomal protein L10	1.3108e-10	256443	256462	1.3108e-10	t2indcon	-8.55718	Coding
CTCAGCCAGCACAACGGTCT	-	256376	256873	+	T2	CP053300.1	-67	Essential gene (8 hours post induction)	014357995_00234	50S ribosomal protein L10	1.3108e-10	256443	256462	1.3108e-10	t2indcon	-8.55718	Coding
CTGGGCCTTCGCGACTTGCG	-	256376	256873	+	T2	CP053300.1	-49	Essential gene (8 hours post induction)	014357995_00234	50S ribosomal protein L10	0.0102275	256425	256444	0.0102275	t2indcon	-4.25245	Coding
CTGGGCCTTCGCGACTTGCG	-	256376	256873	+	T2	CP053300.1	-49	Essential gene (26 hours post induction)	014357995_00234	50S ribosomal protein L10	0.0102275	256425	256444	0.0102275	t2indcon	-4.25245	Coding
GCCTCCAGAAACGATACGTT	-	256376	256873	+	T2	CP053300.1	25	Essential gene (26 hours post induction)	014357995_00234	50S ribosomal protein L10	0.000212258	256351	256370	0.000212258	t2indcon	-6.91811	Coding
TGCTTGTCTTCTCTATTAAG	-	256376	256873	+	T2	CP053300.1	-6	Essential gene (26 hours post induction)	014357995_00234	50S ribosomal protein L10	6.60502e-10	256382	256401	6.60502e-10	t2indcon	-8.32935	Coding
TGCTTGTCTTCTCTATTAAG	-	256376	256873	+	T2	CP053300.1	-6	Essential gene (8 hours post induction)	014357995_00234	50S ribosomal protein L10	6.60502e-10	256382	256401	6.60502e-10	t2indcon	-8.32935	Coding
ATCCGGCAACACTTCCCGCT	-	268969	269439	+	T2	CP053300.1	-25	Essential gene (26 hours post induction)	014357995_00240	30S ribosomal protein S7	0.0406753	268994	269013	0.0406753	t2indcon	-6.14978	Coding
TCTTCCTTTACTTGTTCAGT	-	268969	269439	+	T2	CP053300.1	23	Essential gene (26 hours post induction)	014357995_00240	30S ribosomal protein S7	0.0232263	268946	268965	0.0232263	t2indcon	-6.25073	Coding
ATATTGCGGTAGCGCTCGAT	-	269563	271665	+	T2	CP053300.1	-18	Essential gene (26 hours post induction)	014357995_00241	Elongation factor G	6.2743e-09	269581	269600	6.2743e-09	t2indcon	-8.06775	Coding
GAGCCACTTTGATCCTCTAC	-	269563	271665	+	T2	CP053300.1	13	Essential gene (26 hours post induction)	014357995_00241	Elongation factor G	2.70955e-08	269550	269569	2.70955e-08	t2indcon	-7.88687	Coding
GAGCGCTAATACCGATATTG	-	269563	271665	+	T2	CP053300.1	-32	Essential gene (26 hours post induction)	014357995_00241	Elongation factor G	9.95533e-07	269595	269614	9.95533e-07	t2indcon	-7.52483	Coding
ACAATTCCTTGAAAAGAGCG	-	273186	273497	+	T2	CP053300.1	21	Essential gene (26 hours post induction)	014357995_00243	30S ribosomal protein S10	5.21629e-29	273165	273184	5.21629e-29	t2indcon	-2.71443	Coding
CGAAAGCCTTCAGGCGAATG	-	273186	273497	+	T2	CP053300.1	-20	Essential gene (26 hours post induction)	014357995_00243	30S ribosomal protein S10	3.36451e-08	273206	273225	3.36451e-08	t2indcon	-7.87041	Coding
GACGATAGTCGAAAGCCTTC	-	273186	273497	+	T2	CP053300.1	-29	Essential gene (26 hours post induction)	014357995_00243	30S ribosomal protein S10	1.4679e-30	273215	273234	1.4679e-30	t2indcon	-3.06967	Coding
GCGAGGCGATATTGCATCGC	-	273186	273497	+	T2	CP053300.1	38	Essential gene (26 hours post induction)	014357995_00243	30S ribosomal protein S10	1.17869e-22	273148	273167	1.17869e-22	t2indcon	-3.00106	Coding
ATGCACCACCATGATGCATT	-	278729	279097	+	T2	CP053300.1	46	Essential gene (26 hours post induction)	014357995_00254	50S ribosomal protein L14	7.23105e-13	278683	278702	7.23105e-13	t2indcon	-9.26849	Coding
CTTCGAGCCGAGATTCGGTC	-	278729	279097	+	T2	CP053300.1	-8	Essential gene (26 hours post induction)	014357995_00254	50S ribosomal protein L14	1.88563e-15	278737	278756	1.88563e-15	t2indcon	-10.0908	Coding
TTGTCTTTCCCAACTTAATC	-	278729	279097	+	T2	CP053300.1	23	Essential gene (26 hours post induction)	014357995_00254	50S ribosomal protein L14	1.92942e-08	278706	278725	1.92942e-08	t2indcon	-7.92275	Coding
CGAGTCAGCATATCGGCGAT	-	280299	280694	+	T2	CP053300.1	-18	Essential gene (26 hours post induction)	014357995_00258	30S ribosomal protein S8	4.4038e-11	280317	280336	4.4038e-11	t2indcon	-8.68985	Coding
GCAACCTTGACCTTCGACGA	-	280299	280694	+	T2	CP053300.1	-84	Essential gene (26 hours post induction)	014357995_00258	30S ribosomal protein S8	0.000190674	280383	280402	0.000190674	t2indcon	-6.95364	Coding
GCGGATGCGAGTCAGCATAT	-	280299	280694	+	T2	CP053300.1	-25	Essential gene (26 hours post induction)	014357995_00258	30S ribosomal protein S8	0.00748346	280324	280343	0.00748346	t2indcon	-6.44268	Coding
CTTGACGGTGATTGCACCGT	-	280713	281243	+	T2	CP053300.1	-58	Essential gene (26 hours post induction)	014357995_00259	50S ribosomal protein L6	2.05636e-15	280771	280790	2.05636e-15	t2indcon	-10.0855	Coding
CTTGCGTGATGGTGCCCAGC	-	280713	281243	+	T2	CP053300.1	-83	Essential gene (26 hours post induction)	014357995_00259	50S ribosomal protein L6	6.60118e-09	280796	280815	6.60118e-09	t2indcon	-8.11762	Coding
GAGACATGTTTCTCTCTCCT	-	280713	281243	+	T2	CP053300.1	13	Essential gene (26 hours post induction)	014357995_00259	50S ribosomal protein L6	7.92724e-14	280700	280719	7.92724e-14	t2indcon	-9.57644	Coding
CAATCACCTCACCCTGCATC	-	284213	284431	+	T2	CP053300.1	-23	Essential gene (26 hours post induction)	014357995_00265	Translation initiation factor IF-1	5.55708e-13	284236	284255	5.55708e-13	t2indcon	-9.32604	Coding
CAATCACCTCACCCTGCATC	-	284213	284431	+	T2	CP053300.1	-23	Essential gene (8 hours post induction)	014357995_00265	Translation initiation factor IF-1	5.55708e-13	284236	284255	5.55708e-13	t2indcon	-9.32604	Coding
CATCTGGATTACATCGTCTT	-	284213	284431	+	T2	CP053300.1	-7	Essential gene (8 hours post induction)	014357995_00265	Translation initiation factor IF-1	9.86513e-11	284220	284239	9.86513e-11	t2indcon	-8.583	Coding
CATCTGGATTACATCGTCTT	-	284213	284431	+	T2	CP053300.1	-7	Essential gene (26 hours post induction)	014357995_00265	Translation initiation factor IF-1	9.86513e-11	284220	284239	9.86513e-11	t2indcon	-8.583	Coding
CCATAGTCCTTTCAACGCAT	-	284213	284431	+	T1	CP053300.1	16	Essential gene (26 hours post induction)	014357995_00265	Translation initiation factor IF-1	2.77633e-15	284197	284216	2.77633e-15	t1indcon	-2.77118	Coding
CCATAGTCCTTTCAACGCAT	-	284213	284431	+	T2	CP053300.1	16	Essential gene (26 hours post induction)	014357995_00265	Translation initiation factor IF-1	5.61759e-11	284197	284216	5.61759e-11	t2indcon	-8.65491	Coding
CCATAGTCCTTTCAACGCAT	-	284213	284431	+	T2	CP053300.1	16	Essential gene (8 hours post induction)	014357995_00265	Translation initiation factor IF-1	5.61759e-11	284197	284216	5.61759e-11	t2indcon	-8.65491	Coding
CCATAGTCCTTTCAACGCAT	-	284213	284431	+	T1	CP053300.1	16	Essential gene (8 hours post induction)	014357995_00265	Translation initiation factor IF-1	2.77633e-15	284197	284216	2.77633e-15	t1indcon	-2.77118	Coding
CGCGGAAGGTCGCATTCGGG	-	284213	284431	+	T2	CP053300.1	-50	Essential gene (26 hours post induction)	014357995_00265	Translation initiation factor IF-1	4.82442e-12	284263	284282	4.82442e-12	t2indcon	-8.99959	Coding
CGCGGAAGGTCGCATTCGGG	-	284213	284431	+	T2	CP053300.1	-50	Essential gene (8 hours post induction)	014357995_00265	Translation initiation factor IF-1	4.82442e-12	284263	284282	4.82442e-12	t2indcon	-8.99959	Coding
CCGCGCTAGTCCGCTCCCTT	-	285557	286180	+	T2	CP053300.1	58	Essential gene (26 hours post induction)	014357995_00269	30S ribosomal protein S4	1.12728e-16	285499	285518	1.12728e-16	t2indcon	-10.47	Coding
CGCGCTAGTCCGCTCCCTTT	-	285557	286180	+	T2	CP053300.1	59	Essential gene (26 hours post induction)	014357995_00269	30S ribosomal protein S4	0.000971915	285498	285517	0.000971915	t2indcon	-3.48737	Coding
GGCGGGACAGCTTGGCTTTG	-	285557	286180	+	T2	CP053300.1	-20	Essential gene (26 hours post induction)	014357995_00269	30S ribosomal protein S4	2.04048e-05	285577	285596	2.04048e-05	t2indcon	-7.18344	Coding
GGCGGGACAGCTTGGCTTTG	-	285557	286180	+	T1	CP053300.1	-20	Essential gene (26 hours post induction)	014357995_00269	30S ribosomal protein S4	1.21364e-07	285577	285596	1.21364e-07	t1indcon	-3.38151	Coding
CTCGGCTCGTTACACCGATA	-	286305	287282	+	T2	CP053300.1	40	Essential gene (26 hours post induction)	014357995_00270	DNA-directed RNA polymerase subunit alpha	1.07272e-11	286265	286284	1.07272e-11	t2indcon	-8.88739	Coding
GCTTTCCTTTTCAATACCCT	-	286305	287282	+	T2	CP053300.1	22	Essential gene (26 hours post induction)	014357995_00270	DNA-directed RNA polymerase subunit alpha	5.23453e-15	286283	286302	5.23453e-15	t2indcon	-9.96201	Coding
GTTACACCGATAAGGCTGAC	-	286305	287282	+	T2	CP053300.1	48	Essential gene (26 hours post induction)	014357995_00270	DNA-directed RNA polymerase subunit alpha	2.17316e-08	286257	286276	2.17316e-08	t2indcon	-7.94257	Coding
GTTCTCGCCCAGCGATTCCA	-	286305	287282	+	T2	CP053300.1	-37	Essential gene (26 hours post induction)	014357995_00270	DNA-directed RNA polymerase subunit alpha	1.50508e-10	286342	286361	1.50508e-10	t2indcon	-8.52148	Coding
CCAGCTCTTCTATCGCACCT	-	287421	287816	+	T2	CP053300.1	48	Essential gene (8 hours post induction)	014357995_00271	50S ribosomal protein L17	6.06591e-12	287373	287392	6.06591e-12	t2indcon	-8.96739	Coding
CCAGCTCTTCTATCGCACCT	-	287421	287816	+	T2	CP053300.1	48	Essential gene (26 hours post induction)	014357995_00271	50S ribosomal protein L17	6.06591e-12	287373	287392	6.06591e-12	t2indcon	-8.96739	Coding
CTCTTCTATCGCACCTCGGA	-	287421	287816	+	T2	CP053300.1	52	Essential gene (26 hours post induction)	014357995_00271	50S ribosomal protein L17	1.72499e-11	287369	287388	1.72499e-11	t2indcon	-8.83668	Coding
CTCTTCTATCGCACCTCGGA	-	287421	287816	+	T2	CP053300.1	52	Essential gene (8 hours post induction)	014357995_00271	50S ribosomal protein L17	1.72499e-11	287369	287388	1.72499e-11	t2indcon	-8.83668	Coding
TACGGAGCATAGCCAGACGG	-	287421	287816	+	T2	CP053300.1	-47	Essential gene (26 hours post induction)	014357995_00271	50S ribosomal protein L17	1.91611e-10	287468	287487	1.91611e-10	t2indcon	-8.49118	Coding
TACGGAGCATAGCCAGACGG	-	287421	287816	+	T2	CP053300.1	-47	Essential gene (8 hours post induction)	014357995_00271	50S ribosomal protein L17	1.91611e-10	287468	287487	1.91611e-10	t2indcon	-8.49118	Coding
GAAAGGCCATGGGAACCGGA	+	291564	292223	-	T2	CP053300.1	-10	Essential gene (26 hours post induction)	014357995_00275	putative GTP-binding protein EngB	0.0295682	292214	292233	0.0295682	t2indcon	-2.63465	Coding
GCGGGCTTGATGGAGCAGAA	+	291564	292223	-	T2	CP053300.1	7	Essential gene (26 hours post induction)	014357995_00275	putative GTP-binding protein EngB	3.13696e-12	292197	292216	3.13696e-12	t2indcon	-2.10939	Coding
GAATGAGTCGATGCGAAGGT	-	337496	338128	+	T2	CP053300.1	32	Essential gene (26 hours post induction)	014357995_00315	putative phospholipid-binding protein MlaC precursor	2.56749e-08	337464	337483	2.56749e-08	t2indcon	-7.99126	Coding
ATCGCTGAAACGCTATAATA	-	404747	406045	-	T2	CP053300.1	-44	Essential gene (26 hours post induction)	014357995_00386	Glutamyl-tRNA reductase	3.35287e-07	406070	406089	3.35287e-07	t2indcon	-2.04327	Template
CAACCCGATAACAGCAGCTA	-	455377	457851	-	T2	CP053300.1	21	Essential gene (8 hours post induction)	014357995_00431	DNA gyrase subunit B	1.3181e-22	457811	457830	1.3181e-22	t2indcon	-3.11422	Template
CAACCCGATAACAGCAGCTA	-	455377	457851	-	T2	CP053300.1	21	Essential gene (26 hours post induction)	014357995_00431	DNA gyrase subunit B	1.3181e-22	457811	457830	1.3181e-22	t2indcon	-3.11422	Template
CGAATTGTGCTGTTCACTCA	+	455377	457851	-	T2	CP053300.1	1	Essential gene (26 hours post induction)	014357995_00431	DNA gyrase subunit B	1.2472e-09	457831	457850	1.2472e-09	t2indcon	-8.26265	Coding
CGAATTGTGCTGTTCACTCA	+	455377	457851	-	T1	CP053300.1	1	Essential gene (8 hours post induction)	014357995_00431	DNA gyrase subunit B	2.53868e-10	457831	457850	2.53868e-10	t1indcon	-2.41783	Coding
CGAATTGTGCTGTTCACTCA	+	455377	457851	-	T2	CP053300.1	1	Essential gene (8 hours post induction)	014357995_00431	DNA gyrase subunit B	1.2472e-09	457831	457850	1.2472e-09	t2indcon	-8.26265	Coding
CGAATTGTGCTGTTCACTCA	+	455377	457851	-	T1	CP053300.1	1	Essential gene (26 hours post induction)	014357995_00431	DNA gyrase subunit B	2.53868e-10	457831	457850	2.53868e-10	t1indcon	-2.41783	Coding
CTGCGGGGCCACTCTCGTGG	+	455377	457851	-	T2	CP053300.1	-35	Essential gene (26 hours post induction)	014357995_00431	DNA gyrase subunit B	7.5862e-11	457867	457886	7.5862e-11	t2indcon	-8.6135	Coding
GGCGCCGTAGCTGCTGTTAT	+	455377	457851	-	T1	CP053300.1	28	Essential gene (26 hours post induction)	014357995_00431	DNA gyrase subunit B	1.11437e-26	457804	457823	1.11437e-26	t1indcon	-2.61304	Coding
GGCGCCGTAGCTGCTGTTAT	+	455377	457851	-	T2	CP053300.1	28	Essential gene (8 hours post induction)	014357995_00431	DNA gyrase subunit B	3.19076e-12	457804	457823	3.19076e-12	t2indcon	-9.05273	Coding
GGCGCCGTAGCTGCTGTTAT	+	455377	457851	-	T2	CP053300.1	28	Essential gene (26 hours post induction)	014357995_00431	DNA gyrase subunit B	3.19076e-12	457804	457823	3.19076e-12	t2indcon	-9.05273	Coding
GGCGCCGTAGCTGCTGTTAT	+	455377	457851	-	T1	CP053300.1	28	Essential gene (8 hours post induction)	014357995_00431	DNA gyrase subunit B	1.11437e-26	457804	457823	1.11437e-26	t1indcon	-2.61304	Coding
GTTCACTCATGGATATCTTC	+	455377	457851	-	T1	CP053300.1	-10	Essential gene (26 hours post induction)	014357995_00431	DNA gyrase subunit B	7.84878e-28	457842	457861	7.84878e-28	t1indcon	-2.38866	Coding
GTTCACTCATGGATATCTTC	+	455377	457851	-	T2	CP053300.1	-10	Essential gene (8 hours post induction)	014357995_00431	DNA gyrase subunit B	8.2812e-17	457842	457861	8.2812e-17	t2indcon	-10.5121	Coding
GTTCACTCATGGATATCTTC	+	455377	457851	-	T1	CP053300.1	-10	Essential gene (8 hours post induction)	014357995_00431	DNA gyrase subunit B	7.84878e-28	457842	457861	7.84878e-28	t1indcon	-2.38866	Coding
GTTCACTCATGGATATCTTC	+	455377	457851	-	T2	CP053300.1	-10	Essential gene (26 hours post induction)	014357995_00431	DNA gyrase subunit B	8.2812e-17	457842	457861	8.2812e-17	t2indcon	-10.5121	Coding
ACGAAGGAACTCTATGCAAC	-	458043	459149	-	T2	CP053300.1	-13	Essential gene (26 hours post induction)	014357995_00432	DNA polymerase III subunit beta	4.71002e-33	459143	459162	4.71002e-33	t2indcon	-2.53896	Template
CCGAACGAGACACCCTCCTC	-	458043	459149	-	T2	CP053300.1	16	Essential gene (26 hours post induction)	014357995_00432	DNA polymerase III subunit beta	8.01183e-28	459114	459133	8.01183e-28	t2indcon	-2.82891	Template
CCGTTTGCAGCGGCCTGAGG	+	458043	459149	-	T1	CP053300.1	32	Essential gene (26 hours post induction)	014357995_00432	DNA polymerase III subunit beta	1.99129e-05	459098	459117	1.99129e-05	t1indcon	-2.39368	Coding
CCGTTTGCAGCGGCCTGAGG	+	458043	459149	-	T2	CP053300.1	32	Essential gene (26 hours post induction)	014357995_00432	DNA polymerase III subunit beta	3.19076e-09	459098	459117	3.19076e-09	t2indcon	-8.14261	Coding
CCTGAGGAGGGTGTCTCGTT	+	458043	459149	-	T2	CP053300.1	19	Essential gene (26 hours post induction)	014357995_00432	DNA polymerase III subunit beta	3.12269e-12	459111	459130	3.12269e-12	t2indcon	-9.06036	Coding
CGTTTGCAGCGGCCTGAGGA	+	458043	459149	-	T2	CP053300.1	31	Essential gene (26 hours post induction)	014357995_00432	DNA polymerase III subunit beta	8.34313e-09	459099	459118	8.34313e-09	t2indcon	-8.03406	Coding
CAGCTCGCGCTCCAGCAGTG	+	459320	460897	-	T2	CP053300.1	28	Essential gene (26 hours post induction)	014357995_00433	Chromosomal replication initiator protein DnaA	4.68652e-09	460850	460869	4.68652e-09	t2indcon	-8.13051	Coding
CCGACGCATCGAAGGCCACC	+	459320	460897	-	T2	CP053300.1	89	Essential gene (26 hours post induction)	014357995_00433	Chromosomal replication initiator protein DnaA	2.26901e-22	460789	460808	2.26901e-22	t2indcon	-3.67807	Coding
TCGCGCAACAAGGCCCGAAG	+	459320	460897	-	T2	CP053300.1	-76	Essential gene (26 hours post induction)	014357995_00433	Chromosomal replication initiator protein DnaA	0.0332425	460954	460973	0.0332425	t2indcon	-3.24143	Coding
TCGAGAATGTCGAAATTCAG	-	461319	461453	+	T2	CP053300.1	35	Essential gene (26 hours post induction)	014357995_00434	50S ribosomal protein L34	3.78837e-15	461284	461303	3.78837e-15	t2indcon	-2.036	Coding
TGCGGCGCGTCACGGACGGT	-	461319	461453	+	T2	CP053300.1	-17	Essential gene (26 hours post induction)	014357995_00434	50S ribosomal protein L34	1.64172e-16	461336	461355	1.64172e-16	t2indcon	-2.05848	Coding
ACATGAAGAAGATCACCCAT	-	462281	463939	+	T2	CP053300.1	-23	Essential gene (26 hours post induction)	014357995_00437	Membrane protein insertase YidC	2.39018e-11	462304	462323	2.39018e-11	t2indcon	-8.78044	Coding
CTGTCATGCTGTACGACAAC	+	462281	463939	+	T2	CP053300.1	-46	Essential gene (26 hours post induction)	014357995_00437	Membrane protein insertase YidC	9.43694e-09	462327	462346	9.43694e-09	t2indcon	-2.21226	Template
GAAGAAGATCACCCATAGGA	-	462281	463939	+	T2	CP053300.1	-19	Essential gene (26 hours post induction)	014357995_00437	Membrane protein insertase YidC	0.000291587	462300	462319	0.000291587	t2indcon	-6.87082	Coding
GCGAGCGCGAGTGTCGGAGT	-	462281	463939	+	T2	CP053300.1	61	Essential gene (26 hours post induction)	014357995_00437	Membrane protein insertase YidC	2.9912e-10	462220	462239	2.9912e-10	t2indcon	-8.43985	Coding
ATCAGTGCTTTGGACATGAC	+	501845	504442	-	T2	CP053300.1	-3	Essential gene (26 hours post induction)	014357995_00475	DNA topoisomerase 3	1.44499e-08	504426	504445	1.44499e-08	t2indcon	-7.9742	Coding
CCATTTCATCATCTACCACC	-	514404	515105	+	T2	CP053300.1	-14	Essential gene (26 hours post induction)	014357995_00485	Transcriptional regulatory protein ZraR	8.26608e-14	514418	514437	8.26608e-14	t2indcon	-2.17315	Coding
CTCACTTGCTTTTGTCTTGG	-	514404	515105	+	T2	CP053300.1	38	Essential gene (26 hours post induction)	014357995_00485	Transcriptional regulatory protein ZraR	5.52117e-10	514366	514385	5.52117e-10	t2indcon	-2.02528	Coding
CTGCTCACTTGCTTTTGTCT	-	514404	515105	+	T2	CP053300.1	35	Essential gene (26 hours post induction)	014357995_00485	Transcriptional regulatory protein ZraR	0.012547	514369	514388	0.012547	t2indcon	-2.1781	Coding
ATTGCGGGCGGTTCATCGCT	+	522978	523490	-	T2	CP053300.1	-4	Essential gene (26 hours post induction)	014357995_00493	Rod shape-determining protein MreD	1.22739e-26	523475	523494	1.22739e-26	t2indcon	-2.29127	Coding
CCCTGCATAGCGAGCGCTGA	+	524690	525733	-	T2	CP053300.1	-47	Essential gene (26 hours post induction)	014357995_00495	Rod shape-determining protein MreB	1.30659e-15	525761	525780	1.30659e-15	t2indcon	-2.35014	Coding
GCGGAAAAAATAACAGCCTC	+	524690	525733	-	T2	CP053300.1	-75	Essential gene (26 hours post induction)	014357995_00495	Rod shape-determining protein MreB	2.86847e-45	525789	525808	2.86847e-45	t2indcon	-2.30961	Coding
ACTGCGCAGCCTTGTTTTTC	+	526101	526400	+	T2	CP053300.1	30	Essential gene (26 hours post induction)	014357995_00496	Glutamyl-tRNA(Gln) amidotransferase subunit C	2.1743e-26	526071	526090	2.1743e-26	t2indcon	-3.25967	Template
CATCGAAAGCAGCACTGCGG	-	526101	526400	+	T2	CP053300.1	51	Essential gene (26 hours post induction)	014357995_00496	Glutamyl-tRNA(Gln) amidotransferase subunit C	1.435e-10	526050	526069	1.435e-10	t2indcon	-2.91265	Coding
GATGCGTTTCACATCGGTCA	-	526101	526400	+	T2	CP053300.1	-13	Essential gene (26 hours post induction)	014357995_00496	Glutamyl-tRNA(Gln) amidotransferase subunit C	1.91978e-13	526114	526133	1.91978e-13	t2indcon	-9.4513	Coding
GTGCATCGAAAGCAGCACTG	-	526101	526400	+	T2	CP053300.1	48	Essential gene (26 hours post induction)	014357995_00496	Glutamyl-tRNA(Gln) amidotransferase subunit C	1.17059e-34	526053	526072	1.17059e-34	t2indcon	-2.8083	Coding
GTGCGCGATGCGTTTCACAT	-	526101	526400	+	T2	CP053300.1	-19	Essential gene (26 hours post induction)	014357995_00496	Glutamyl-tRNA(Gln) amidotransferase subunit C	0.000262566	526120	526139	0.000262566	t2indcon	-6.44399	Coding
CGTGCATTGAGTGGTTTTCC	-	526470	527960	+	T2	CP053300.1	13	Essential gene (26 hours post induction)	014357995_00497	Glutamyl-tRNA(Gln) amidotransferase subunit A	6.22432e-12	526457	526476	6.22432e-12	t2indcon	-8.96902	Coding
CTCGACGGCCGAGCATTCCT	-	526470	527960	+	T2	CP053300.1	-46	Essential gene (26 hours post induction)	014357995_00497	Glutamyl-tRNA(Gln) amidotransferase subunit A	7.36438e-13	526516	526535	7.36438e-13	t2indcon	-9.26595	Coding
GGCTTTTTGCGTGCATTGAG	-	526470	527960	+	T2	CP053300.1	4	Essential gene (26 hours post induction)	014357995_00497	Glutamyl-tRNA(Gln) amidotransferase subunit A	2.27839e-13	526466	526485	2.27839e-13	t2indcon	-9.42889	Coding
GTGGTTTTCCTGGGAATTCT	-	526470	527960	+	T2	CP053300.1	23	Essential gene (26 hours post induction)	014357995_00497	Glutamyl-tRNA(Gln) amidotransferase subunit A	0.00178379	526447	526466	0.00178379	t2indcon	-6.65272	Coding
AAGCCGTCCATTTTAGCATG	+	655976	657337	-	T2	CP053300.1	-45	Essential gene (26 hours post induction)	014357995_00622	Bifunctional protein GlmU	0.0168046	657363	657382	0.0168046	t2indcon	-3.81555	Coding
GCCAGGGGGTGAAGCACTTT	+	655976	657337	-	T2	CP053300.1	57	Essential gene (26 hours post induction)	014357995_00622	Bifunctional protein GlmU	2.26033e-05	657261	657280	2.26033e-05	t2indcon	-7.16932	Coding
AGGGATCGCAGAATTTTAAC	+	732636	733058	+	T2	CP053300.1	30	Essential gene (26 hours post induction)	014357995_00692	hypothetical protein	0.00676922	732606	732625	0.00676922	t2indcon	-5.82071	Template
ATGCTGGTAGAAGGCTTCGT	+	732636	733058	+	T2	CP053300.1	103	Essential gene (26 hours post induction)	014357995_00692	hypothetical protein	1.42088e-08	732533	732552	1.42088e-08	t2indcon	-7.97873	Template
CAGGTGCTAATATGCCGCTC	+	732636	733058	+	T2	CP053300.1	11	Essential gene (26 hours post induction)	014357995_00692	hypothetical protein	3.97333e-11	732625	732644	3.97333e-11	t2indcon	-8.71143	Template
TCGAGGGTCTGTTTGTGTGC	+	732636	733058	+	T2	CP053300.1	130	Essential gene (26 hours post induction)	014357995_00692	hypothetical protein	1.65227e-10	732506	732525	1.65227e-10	t2indcon	-8.54299	Template
CGCCTGCGCCTTCTGCTTGG	-	763213	764205	+	T2	CP053300.1	-67	Essential gene (26 hours post induction)	014357995_00722	Lipoyl synthase	1.06748e-78	763280	763299	1.06748e-78	t2indcon	-2.80089	Coding
CGTCGAGGTTGGCGATCAGA	-	763213	764205	+	T2	CP053300.1	65	Essential gene (26 hours post induction)	014357995_00722	Lipoyl synthase	6.31223e-14	763148	763167	6.31223e-14	t2indcon	-2.15204	Coding
AACTGAACATGGTCTGACGT	+	857443	858603	-	T2	CP053300.1	-10	Essential gene (26 hours post induction)	014357995_00804	Signal recognition particle receptor FtsY	5.12444e-18	858594	858613	5.12444e-18	t2indcon	-2.38165	Coding
TCGTTTGAAGAAACTGAACA	+	857443	858603	-	T2	CP053300.1	1	Essential gene (26 hours post induction)	014357995_00804	Signal recognition particle receptor FtsY	8.29183e-23	858583	858602	8.29183e-23	t2indcon	-2.34321	Coding
ACTTTCATGTGATTCTCCAA	+	862351	862956	-	T2	CP053300.1	-12	Essential gene (26 hours post induction)	014357995_00810	50S ribosomal protein L25	1.14919e-06	862949	862968	1.14919e-06	t2indcon	-7.48451	Coding
CCCGCGACCAGGCAGTAAAA	+	862351	862956	-	T2	CP053300.1	-38	Essential gene (26 hours post induction)	014357995_00810	50S ribosomal protein L25	0.000608469	862975	862994	0.000608469	t2indcon	-6.03374	Coding
CGCGACCAGGCAGTAAAACG	+	862351	862956	-	T2	CP053300.1	-40	Essential gene (26 hours post induction)	014357995_00810	50S ribosomal protein L25	1.25238e-12	862977	862996	1.25238e-12	t2indcon	-3.37203	Coding
AATGCGGGAAAATTTTTGGC	+	863118	864080	-	T2	CP053300.1	-48	Essential gene (26 hours post induction)	014357995_00811	Ribose-phosphate pyrophosphokinase	1.1792e-14	864109	864128	1.1792e-14	t2indcon	-9.84592	Coding
AATGCGGGAAAATTTTTGGC	+	863118	864080	-	T2	CP053300.1	-48	Essential gene (26 hours post induction)	014357995_00811	Ribose-phosphate pyrophosphokinase	1.1792e-14	864109	864128	1.1792e-14	t2indcon	-9.84592	Coding
CACCTGCTTCAGGCTTGGGC	+	863118	864080	-	T2	CP053300.1	-24	Essential gene (26 hours post induction)	014357995_00811	Ribose-phosphate pyrophosphokinase	0.021606	864085	864104	0.021606	t2indcon	-5.21272	Coding
CACCTGCTTCAGGCTTGGGC	+	863118	864080	-	T2	CP053300.1	-24	Essential gene (26 hours post induction)	014357995_00811	Ribose-phosphate pyrophosphokinase	0.021606	864085	864104	0.021606	t2indcon	-5.21272	Coding
CCATCAGGCCATCATGGCTG	+	863118	864080	-	T2	CP053300.1	11	Essential gene (26 hours post induction)	014357995_00811	Ribose-phosphate pyrophosphokinase	5.46955e-59	864050	864069	5.46955e-59	t2indcon	-3.06205	Coding
CCATCAGGCCATCATGGCTG	+	863118	864080	-	T2	CP053300.1	11	Essential gene (26 hours post induction)	014357995_00811	Ribose-phosphate pyrophosphokinase	5.46955e-59	864050	864069	5.46955e-59	t2indcon	-3.06205	Coding
GGGAAATGCGGGAAAATTTT	+	863118	864080	-	T2	CP053300.1	-44	Essential gene (26 hours post induction)	014357995_00811	Ribose-phosphate pyrophosphokinase	1.60406e-11	864105	864124	1.60406e-11	t2indcon	-8.84279	Coding
GGGAAATGCGGGAAAATTTT	+	863118	864080	-	T1	CP053300.1	-44	Essential gene (26 hours post induction)	014357995_00811	Ribose-phosphate pyrophosphokinase	1.59707e-13	864105	864124	1.59707e-13	t1indcon	-2.40699	Coding
GGGAAATGCGGGAAAATTTT	+	863118	864080	-	T2	CP053300.1	-44	Essential gene (26 hours post induction)	014357995_00811	Ribose-phosphate pyrophosphokinase	1.60406e-11	864105	864124	1.60406e-11	t2indcon	-8.84279	Coding
GGGAAATGCGGGAAAATTTT	+	863118	864080	-	T1	CP053300.1	-44	Essential gene (26 hours post induction)	014357995_00811	Ribose-phosphate pyrophosphokinase	1.59707e-13	864105	864124	1.59707e-13	t1indcon	-2.40699	Coding
GATATCAAGGCATGTGGCAT	+	872676	873215	-	T2	CP053300.1	0	Essential gene (26 hours post induction)	014357995_00820	Nitrogen regulatory protein	0.00391807	873196	873215	0.00391807	t2indcon	-6.54878	Coding
TTCCATGTTCGGCGATATCA	+	872676	873215	-	T2	CP053300.1	13	Essential gene (26 hours post induction)	014357995_00820	Nitrogen regulatory protein	1.84641e-11	873183	873202	1.84641e-11	t2indcon	-8.82835	Coding
TTCGGCGATATCAAGGCATG	+	872676	873215	-	T2	CP053300.1	6	Essential gene (26 hours post induction)	014357995_00820	Nitrogen regulatory protein	9.15432e-19	873190	873209	9.15432e-19	t2indcon	-2.2262	Coding
CCGGAAATCTGTCGAGGGAA	+	876353	877018	-	T2	CP053300.1	12	Essential gene (26 hours post induction)	014357995_00824	Lipopolysaccharide export system protein LptA precursor	5.14192e-11	876987	877006	5.14192e-11	t2indcon	-8.68222	Coding
CGCCGCCGGAAATCTGTCGA	+	876353	877018	-	T2	CP053300.1	17	Essential gene (26 hours post induction)	014357995_00824	Lipopolysaccharide export system protein LptA precursor	1.5617e-14	876982	877001	1.5617e-14	t2indcon	-9.8055	Coding
TCGTTCATGCAGTCACGTGA	+	876353	877018	-	T2	CP053300.1	-12	Essential gene (26 hours post induction)	014357995_00824	Lipopolysaccharide export system protein LptA precursor	8.76619e-09	877011	877030	8.76619e-09	t2indcon	-8.03722	Coding
TTCGTTCATGCAGTCACGTG	+	876353	877018	-	T2	CP053300.1	-11	Essential gene (26 hours post induction)	014357995_00824	Lipopolysaccharide export system protein LptA precursor	4.42345e-14	877010	877029	4.42345e-14	t2indcon	-9.67772	Coding
AGGGTTTCGGCTATAATTCA	+	944750	945103	+	T2	CP053300.1	61	Essential gene (26 hours post induction)	014357995_00888	Zinc ribbon domain protein	8.08201e-32	944689	944708	8.08201e-32	t2indcon	-2.3409	Template
TTTCCCGCAGAAACTGGAAA	-	944750	945103	+	T2	CP053300.1	26	Essential gene (26 hours post induction)	014357995_00888	Zinc ribbon domain protein	0.0341087	944724	944743	0.0341087	t2indcon	-3.4593	Coding
CCGCGACGGTCAACTACCGG	-	945168	945815	+	T2	CP053300.1	75	Essential gene (26 hours post induction)	014357995_00889	hypothetical protein	7.10934e-76	945093	945112	7.10934e-76	t2indcon	-3.37811	Coding
GGTCAGGAACACCGTTTTCA	-	945168	945815	+	T2	CP053300.1	-16	Essential gene (26 hours post induction)	014357995_00889	hypothetical protein	0.014788	945184	945203	0.014788	t2indcon	-3.88398	Coding
ACATGATGTTTGCTTTCGTT	-	945882	947684	+	T2	CP053300.1	16	Essential gene (26 hours post induction)	014357995_00890	Aspartate--tRNA ligase	4.26661e-12	945866	945885	4.26661e-12	t2indcon	-9.03904	Coding
CTTTCGTTCGGTTTGATCAA	-	945882	947684	+	T2	CP053300.1	28	Essential gene (8 hours post induction)	014357995_00890	Aspartate--tRNA ligase	1.3358e-05	945854	945873	1.3358e-05	t2indcon	-5.63434	Coding
CTTTCGTTCGGTTTGATCAA	-	945882	947684	+	T2	CP053300.1	28	Essential gene (26 hours post induction)	014357995_00890	Aspartate--tRNA ligase	1.3358e-05	945854	945873	1.3358e-05	t2indcon	-5.63434	Coding
GCGACACGGTTTGGCCCAGC	-	945882	947684	+	T2	CP053300.1	-44	Essential gene (26 hours post induction)	014357995_00890	Aspartate--tRNA ligase	7.40029e-10	945926	945945	7.40029e-10	t2indcon	-8.33931	Coding
GCGACACGGTTTGGCCCAGC	-	945882	947684	+	T2	CP053300.1	-44	Essential gene (8 hours post induction)	014357995_00890	Aspartate--tRNA ligase	7.40029e-10	945926	945945	7.40029e-10	t2indcon	-8.33931	Coding
GCGATGATTCTTTACTACAG	-	945882	947684	+	T2	CP053300.1	72	Essential gene (26 hours post induction)	014357995_00890	Aspartate--tRNA ligase	0.0390137	945810	945829	0.0390137	t2indcon	-3.68718	Coding
TTTCGTTCGGTTTGATCAAC	-	945882	947684	+	T2	CP053300.1	29	Essential gene (26 hours post induction)	014357995_00890	Aspartate--tRNA ligase	0.00892976	945853	945872	0.00892976	t2indcon	-6.26966	Coding
TTTCGTTCGGTTTGATCAAC	-	945882	947684	+	T2	CP053300.1	29	Essential gene (8 hours post induction)	014357995_00890	Aspartate--tRNA ligase	0.00892976	945853	945872	0.00892976	t2indcon	-6.26966	Coding
AACATTCGGGAATAGCGGTT	-	963128	965488	+	T2	CP053300.1	-10	Essential gene (26 hours post induction)	014357995_00904	LPS-assembly protein LptD precursor	5.52175e-48	963138	963157	5.52175e-48	t2indcon	-2.17302	Coding
GGGAAAACATTCGGGAATAG	-	963128	965488	+	T2	CP053300.1	-15	Essential gene (26 hours post induction)	014357995_00904	LPS-assembly protein LptD precursor	1.91158e-21	963143	963162	1.91158e-21	t2indcon	-2.20609	Coding
TTTGGGCGGCATCTATCGTT	-	963128	965488	+	T2	CP053300.1	8	Essential gene (26 hours post induction)	014357995_00904	LPS-assembly protein LptD precursor	1.37423e-21	963120	963139	1.37423e-21	t2indcon	-2.90093	Coding
CCTGACGCTGCAGTCCTACT	-	975109	976113	-	T2	CP053300.1	23	Essential gene (26 hours post induction)	014357995_00914	Glycine--tRNA ligase alpha subunit	0.0247149	976071	976090	0.0247149	t2indcon	-3.97096	Template
GCAACCCTGCTTGTCCCAGT	+	975109	976113	-	T2	CP053300.1	40	Essential gene (26 hours post induction)	014357995_00914	Glycine--tRNA ligase alpha subunit	0.000850686	976054	976073	0.000850686	t2indcon	-5.93761	Coding
GTGGCGCTGGCGCTCCGTTG	+	975109	976113	-	T2	CP053300.1	-31	Essential gene (26 hours post induction)	014357995_00914	Glycine--tRNA ligase alpha subunit	4.03141e-46	976125	976144	4.03141e-46	t2indcon	-3.40185	Coding
TCCGTTGCGGACGGCGCTCC	+	975109	976113	-	T2	CP053300.1	-44	Essential gene (26 hours post induction)	014357995_00914	Glycine--tRNA ligase alpha subunit	0.00031894	976138	976157	0.00031894	t2indcon	-3.56832	Coding
CATTGATACGAGAGGCATTG	-	1053816	1054880	+	T2	CP053300.1	2	Essential gene (26 hours post induction)	014357995_00986	Fructose-bisphosphate aldolase	2.35671e-41	1053814	1053833	2.35671e-41	t2indcon	-2.39182	Coding
AACGGAGCGTGGATTCGTAA	-	1055115	1056005	+	T2	CP053300.1	-11	Essential gene (26 hours post induction)	014357995_00987	Phosphoribosylaminoimidazole-succinocarboxamide synthase	4.45274e-32	1055126	1055145	4.45274e-32	t2indcon	-2.30585	Coding
ACATCGTCTTTTCGCAGATA	-	1055115	1056005	+	T2	CP053300.1	16	Essential gene (26 hours post induction)	014357995_00987	Phosphoribosylaminoimidazole-succinocarboxamide synthase	7.59463e-21	1055099	1055118	7.59463e-21	t2indcon	-2.20325	Coding
ACGGCGGTCTTGCAATACGT	-	1055115	1056005	+	T2	CP053300.1	82	Essential gene (26 hours post induction)	014357995_00987	Phosphoribosylaminoimidazole-succinocarboxamide synthase	1.4247e-40	1055033	1055052	1.4247e-40	t2indcon	-2.40003	Coding
CCCGCCGCAGTGGGAAAATC	-	1056634	1057830	+	T2	CP053300.1	53	Essential gene (26 hours post induction)	014357995_00989	N5-carboxyaminoimidazole ribonucleotide synthase	1.78631e-25	1056581	1056600	1.78631e-25	t2indcon	-2.73958	Coding
ACCGATCAGGTAGGCAACGA	-	1131835	1132476	+	T2	CP053300.1	-22	Essential gene (26 hours post induction)	014357995_01055	putative glycerol-3-phosphate acyltransferase	5.06273e-30	1131857	1131876	5.06273e-30	t2indcon	-3.18173	Coding
CGGCGAGCAGGATCTGCATG	-	1131835	1132476	+	T2	CP053300.1	1	Essential gene (26 hours post induction)	014357995_01055	putative glycerol-3-phosphate acyltransferase	1.72503e-27	1131834	1131853	1.72503e-27	t2indcon	-2.96486	Coding
GGACTCTTCTTTCAACGTAT	-	1131835	1132476	+	T2	CP053300.1	25	Essential gene (26 hours post induction)	014357995_01055	putative glycerol-3-phosphate acyltransferase	8.31429e-19	1131810	1131829	8.31429e-19	t2indcon	-2.11468	Coding
TCTTTCAACGTATCGGGAAA	-	1131835	1132476	+	T2	CP053300.1	32	Essential gene (26 hours post induction)	014357995_01055	putative glycerol-3-phosphate acyltransferase	7.4944e-22	1131803	1131822	7.4944e-22	t2indcon	-2.65357	Coding
ATTCGTGTGGCGAGACACAA	+	1139360	1140022	-	T2	CP053300.1	-42	Essential gene (26 hours post induction)	014357995_01063	Adenylate kinase	0.0290704	1140045	1140064	0.0290704	t2indcon	-5.43557	Coding
GTGGCGAGACACAAAGGCGT	+	1139360	1140022	-	T2	CP053300.1	-48	Essential gene (26 hours post induction)	014357995_01063	Adenylate kinase	4.10496e-13	1140051	1140070	4.10496e-13	t2indcon	-9.35864	Coding
TTCCTTGATGAAGTTTGCCT	+	1139360	1140022	-	T2	CP053300.1	46	Essential gene (26 hours post induction)	014357995_01063	Adenylate kinase	1.04366e-12	1139957	1139976	1.04366e-12	t2indcon	-9.21077	Coding
GTGCCAACTCAGGCCTCCTG	+	1178695	1179906	-	T2	CP053300.1	-13	Essential gene (26 hours post induction)	014357995_01099	Coenzyme A biosynthesis bifunctional protein CoaBC	0.00388644	1179900	1179919	0.00388644	t2indcon	-2.04218	Coding
TCAGGCCTCCTGGGGTCAAA	+	1178695	1179906	-	T2	CP053300.1	-21	Essential gene (26 hours post induction)	014357995_01099	Coenzyme A biosynthesis bifunctional protein CoaBC	2.77105e-25	1179908	1179927	2.77105e-25	t2indcon	-2.34993	Coding
TGTGCCAACTCAGGCCTCCT	+	1178695	1179906	-	T2	CP053300.1	-12	Essential gene (26 hours post induction)	014357995_01099	Coenzyme A biosynthesis bifunctional protein CoaBC	5.13302e-64	1179899	1179918	5.13302e-64	t2indcon	-2.46024	Coding
ATCTCAATCGGGGGACGCTC	+	1180477	1183314	-	T2	CP053300.1	-32	Essential gene (26 hours post induction)	014357995_01101	Isoleucine--tRNA ligase	5.48881e-15	1183327	1183346	5.48881e-15	t2indcon	-9.9411	Coding
ATGGGATCGCTATCTCAATC	+	1180477	1183314	-	T2	CP053300.1	-21	Essential gene (26 hours post induction)	014357995_01101	Isoleucine--tRNA ligase	0.0164764	1183316	1183335	0.0164764	t2indcon	-4.33776	Coding
TATCTCAATCGGGGGACGCT	+	1180477	1183314	-	T2	CP053300.1	-31	Essential gene (26 hours post induction)	014357995_01101	Isoleucine--tRNA ligase	4.11361e-11	1183326	1183345	4.11361e-11	t2indcon	-8.70494	Coding
TGGGATCGCTATCTCAATCG	+	1180477	1183314	-	T2	CP053300.1	-22	Essential gene (26 hours post induction)	014357995_01101	Isoleucine--tRNA ligase	8.7891e-15	1183317	1183336	8.7891e-15	t2indcon	-9.88568	Coding
TTGACCGGATACTTGGCCTG	+	1180477	1183314	-	T2	CP053300.1	30	Essential gene (26 hours post induction)	014357995_01101	Isoleucine--tRNA ligase	0.00195213	1183265	1183284	0.00195213	t2indcon	-5.67489	Coding
AGCAGAAGATTATAAACGTT	+	1184535	1185197	+	T2	CP053300.1	78	Essential gene (26 hours post induction)	014357995_01103	Phosphoribosylglycinamide formyltransferase	2.24252e-11	1184457	1184476	2.24252e-11	t2indcon	-8.78195	Template
GCAGAAGATTATAAACGTTC	+	1184535	1185197	+	T2	CP053300.1	77	Essential gene (26 hours post induction)	014357995_01103	Phosphoribosylglycinamide formyltransferase	0.00156525	1184458	1184477	0.00156525	t2indcon	-4.41596	Template
GCGGAAGACTTTCACGATAG	+	1184535	1185197	+	T2	CP053300.1	138	Essential gene (26 hours post induction)	014357995_01103	Phosphoribosylglycinamide formyltransferase	2.8767e-42	1184397	1184416	2.8767e-42	t2indcon	-2.76835	Template
CACTCCTAATACGCTAAATT	+	1193577	1193810	-	T2	CP053300.1	-25	Essential gene (26 hours post induction)	014357995_01111	50S ribosomal protein L28	1.40614e-12	1193816	1193835	1.40614e-12	t2indcon	-9.19149	Coding
CTCCTAATACGCTAAATTCG	+	1193577	1193810	-	T2	CP053300.1	-27	Essential gene (26 hours post induction)	014357995_01111	50S ribosomal protein L28	0.00085428	1193818	1193837	0.00085428	t2indcon	-6.75986	Coding
CTTCGTCTTGTTGTTGGCGT	+	1193577	1193810	-	T2	CP053300.1	58	Essential gene (26 hours post induction)	014357995_01111	50S ribosomal protein L28	2.21115e-11	1193733	1193752	2.21115e-11	t2indcon	-8.83467	Coding
GCGTATTAGGAGTGCTCTCA	-	1193577	1193810	-	T2	CP053300.1	-19	Essential gene (26 hours post induction)	014357995_01111	50S ribosomal protein L28	1.11634e-43	1193810	1193829	1.11634e-43	t2indcon	-2.33771	Template
AGATCATTCTTGATGAGAAG	+	1228197	1229708	+	T2	CP053300.1	129	Essential gene (26 hours post induction)	014357995_01149	Cytosol aminopeptidase	1.39223e-21	1228068	1228087	1.39223e-21	t2indcon	-2.16392	Template
CTTGTCCTCGGATAAAATCT	-	1228197	1229708	+	T2	CP053300.1	24	Essential gene (26 hours post induction)	014357995_01149	Cytosol aminopeptidase	3.23634e-42	1228173	1228192	3.23634e-42	t2indcon	-2.9662	Coding
CCCTTCGTGCAGGTTGCCCA	+	1250050	1250889	-	T2	CP053300.1	76	Essential gene (26 hours post induction)	014357995_01175	Pantothenate synthetase	1.14192e-20	1250794	1250813	1.14192e-20	t2indcon	-2.36007	Coding
TCGTGCAGGTTGCCCATGGT	+	1250050	1250889	-	T2	CP053300.1	72	Essential gene (26 hours post induction)	014357995_01175	Pantothenate synthetase	0.00567186	1250798	1250817	0.00567186	t2indcon	-3.1402	Coding
AAGAACAGCGGGAAAAACGA	+	1258438	1260594	-	T2	CP053300.1	-31	Essential gene (26 hours post induction)	014357995_01180	Methionine--tRNA ligase	1.04385e-21	1260606	1260625	1.04385e-21	t2indcon	-2.95559	Coding
AGCCTGCACGGAAGTGAGGT	+	1258438	1260594	-	T2	CP053300.1	13	Essential gene (26 hours post induction)	014357995_01180	Methionine--tRNA ligase	3.18631e-52	1260562	1260581	3.18631e-52	t2indcon	-3.19384	Coding
ATCCGACCTCACTTCCGTGC	-	1258438	1260594	-	T2	CP053300.1	8	Essential gene (26 hours post induction)	014357995_01180	Methionine--tRNA ligase	8.40198e-25	1260567	1260586	8.40198e-25	t2indcon	-2.59233	Template
TGAGGTCGGATGCGGACATA	+	1258438	1260594	-	T2	CP053300.1	-1	Essential gene (26 hours post induction)	014357995_01180	Methionine--tRNA ligase	0.000244747	1260576	1260595	0.000244747	t2indcon	-6.89166	Coding
AGGGGACGGCCAGCCGCCTC	+	1263932	1264501	+	T2	CP053300.1	43	Essential gene (26 hours post induction)	014357995_01184	Deoxycytidine triphosphate deaminase	1.49245e-10	1263889	1263908	1.49245e-10	t2indcon	-2.06298	Template
AGCTCATGAGCACTCTCTGT	-	1290255	1290782	+	T2	CP053300.1	13	Essential gene (26 hours post induction)	014357995_01204	Inorganic pyrophosphatase	2.94385e-56	1290242	1290261	2.94385e-56	t2indcon	-3.53152	Coding
ATGATCACGTTGAAATCTTG	-	1290255	1290782	+	T2	CP053300.1	-39	Essential gene (26 hours post induction)	014357995_01204	Inorganic pyrophosphatase	3.00918e-61	1290294	1290313	3.00918e-61	t2indcon	-4.56978	Coding
CGCCGCGGGCGTCCCCCAAA	-	1290255	1290782	+	T2	CP053300.1	73	Essential gene (26 hours post induction)	014357995_01204	Inorganic pyrophosphatase	2.34805e-105	1290182	1290201	2.34805e-105	t2indcon	-3.10785	Coding
GATCGTCATCCGGACGCCAC	+	1290255	1290782	+	T2	CP053300.1	122	Essential gene (26 hours post induction)	014357995_01204	Inorganic pyrophosphatase	4.8614e-28	1290133	1290152	4.8614e-28	t2indcon	-3.40176	Template
GACGAAGCGAGGATCTGACA	-	1381654	1385187	+	T2	CP053300.1	-1	Essential gene (26 hours post induction)	014357995_01293	DNA polymerase III subunit alpha	3.45348e-10	1381655	1381674	3.45348e-10	t2indcon	-8.4276	Coding
GCCGTCGGCAATCGAGAATT	-	1381654	1385187	+	T2	CP053300.1	-40	Essential gene (26 hours post induction)	014357995_01293	DNA polymerase III subunit alpha	1.26819e-09	1381694	1381713	1.26819e-09	t2indcon	-8.25652	Coding
CCTATGGGTTTGCTAAGAGT	-	1385220	1387007	+	T2	CP053300.1	-15	Essential gene (26 hours post induction)	014357995_01294	Lipid A export ATP-binding/permease protein MsbA	4.54293e-09	1385235	1385254	4.54293e-09	t2indcon	-8.13228	Coding
TCTTAGCAAACCCATAGGCG	+	1385220	1387007	+	T2	CP053300.1	-17	Essential gene (26 hours post induction)	014357995_01294	Lipid A export ATP-binding/permease protein MsbA	1.21969e-11	1385237	1385256	1.21969e-11	t2indcon	-2.36971	Template
TCCCCGCAGACTAGAAAACA	+	1404709	1405989	-	T2	CP053300.1	-25	Essential gene (26 hours post induction)	014357995_01315	Phosphoribosylamine--glycine ligase	6.80838e-18	1405995	1406014	6.80838e-18	t2indcon	-2.03926	Coding
TCATGGATTCGTTCTGTGTT	-	1439982	1440626	+	T2	CP053300.1	16	Essential gene (26 hours post induction)	014357995_01350	phosphatidylserine decarboxylase	4.37879e-36	1439966	1439985	4.37879e-36	t2indcon	-2.22288	Coding
TCGCGCGCGATGATCGGATG	-	1439982	1440626	+	T2	CP053300.1	-12	Essential gene (26 hours post induction)	014357995_01350	phosphatidylserine decarboxylase	1.53951e-19	1439994	1440013	1.53951e-19	t2indcon	-2.14934	Coding
ACCCCGTGTCGTTGGTACCG	-	1448115	1448384	+	T2	CP053300.1	-50	Essential gene (26 hours post induction)	014357995_01357	30S ribosomal protein S15	0.0483956	1448165	1448184	0.0483956	t2indcon	-5.26156	Coding
ACCCCGTGTCGTTGGTACCG	-	1448115	1448384	+	T2	CP053300.1	-50	Essential gene (8 hours post induction)	014357995_01357	30S ribosomal protein S15	0.0483956	1448165	1448184	0.0483956	t2indcon	-5.26156	Coding
GATTTCCTTTCTAACTGAAC	-	1448115	1448384	+	T2	CP053300.1	22	Essential gene (8 hours post induction)	014357995_01357	30S ribosomal protein S15	1.69803e-12	1448093	1448112	1.69803e-12	t2indcon	-9.15924	Coding
GATTTCCTTTCTAACTGAAC	-	1448115	1448384	+	T2	CP053300.1	22	Essential gene (26 hours post induction)	014357995_01357	30S ribosomal protein S15	1.69803e-12	1448093	1448112	1.69803e-12	t2indcon	-9.15924	Coding
GCCGTGCCGTGACTTACAAC	-	1448115	1448384	+	T1	CP053300.1	61	Essential gene (26 hours post induction)	014357995_01357	30S ribosomal protein S15	3.59924e-15	1448054	1448073	3.59924e-15	t1indcon	-2.04063	Coding
GCCGTGCCGTGACTTACAAC	-	1448115	1448384	+	T2	CP053300.1	61	Essential gene (8 hours post induction)	014357995_01357	30S ribosomal protein S15	4.4313e-11	1448054	1448073	4.4313e-11	t2indcon	-8.7024	Coding
GCCGTGCCGTGACTTACAAC	-	1448115	1448384	+	T2	CP053300.1	61	Essential gene (26 hours post induction)	014357995_01357	30S ribosomal protein S15	4.4313e-11	1448054	1448073	4.4313e-11	t2indcon	-8.7024	Coding
GCCGTGCCGTGACTTACAAC	-	1448115	1448384	+	T1	CP053300.1	61	Essential gene (8 hours post induction)	014357995_01357	30S ribosomal protein S15	3.59924e-15	1448054	1448073	3.59924e-15	t1indcon	-2.04063	Coding
GTCCGCCTGTTCAGTTAGAA	+	1448115	1448384	+	T2	CP053300.1	30	Essential gene (26 hours post induction)	014357995_01357	30S ribosomal protein S15	1.61731e-12	1448085	1448104	1.61731e-12	t2indcon	-9.18755	Template
GTCCGCCTGTTCAGTTAGAA	+	1448115	1448384	+	T2	CP053300.1	30	Essential gene (8 hours post induction)	014357995_01357	30S ribosomal protein S15	1.61731e-12	1448085	1448104	1.61731e-12	t2indcon	-9.18755	Template
TTCCTTTCTAACTGAACAGG	-	1448115	1448384	+	T2	CP053300.1	25	Essential gene (26 hours post induction)	014357995_01357	30S ribosomal protein S15	3.90622e-12	1448090	1448109	3.90622e-12	t2indcon	-9.05613	Coding
TTCCTTTCTAACTGAACAGG	-	1448115	1448384	+	T2	CP053300.1	25	Essential gene (8 hours post induction)	014357995_01357	30S ribosomal protein S15	3.90622e-12	1448090	1448109	3.90622e-12	t2indcon	-9.05613	Coding
GGCGTCCCGACCGAATCACC	-	1448675	1450822	+	T2	CP053300.1	75	Essential gene (26 hours post induction)	014357995_01358	Polyribonucleotide nucleotidyltransferase	8.68035e-32	1448600	1448619	8.68035e-32	t2indcon	-2.82603	Coding
TTTCGAGGCGCACCTTGTGC	-	1448675	1450822	+	T2	CP053300.1	-44	Essential gene (26 hours post induction)	014357995_01358	Polyribonucleotide nucleotidyltransferase	2.20143e-13	1448719	1448738	2.20143e-13	t2indcon	-9.43754	Coding
AAACCCGCGATTTTACTGCG	-	1452131	1452886	+	T2	CP053300.1	90	Essential gene (26 hours post induction)	014357995_01360	Triosephosphate isomerase	7.93991e-11	1452041	1452060	7.93991e-11	t2indcon	-4.27034	Coding
CCCGGCCGTCAGGTTGGATC	-	1452131	1452886	+	T2	CP053300.1	61	Essential gene (26 hours post induction)	014357995_01360	Triosephosphate isomerase	0.0409738	1452070	1452089	0.0409738	t2indcon	-4.99321	Coding
CTATCTTGTCATTAACGTGC	-	1452131	1452886	+	T2	CP053300.1	36	Essential gene (26 hours post induction)	014357995_01360	Triosephosphate isomerase	6.29239e-30	1452095	1452114	6.29239e-30	t2indcon	-2.0307	Coding
CTTCGCCAGATCCAACCTGA	+	1452131	1452886	+	T2	CP053300.1	69	Essential gene (26 hours post induction)	014357995_01360	Triosephosphate isomerase	1.88147e-23	1452062	1452081	1.88147e-23	t2indcon	-2.18773	Template
CGATTTTGCTTGCCATATTG	-	1454609	1455211	+	T2	CP053300.1	4	Essential gene (26 hours post induction)	014357995_01364	NADH-quinone oxidoreductase subunit C 1	1.07542e-19	1454605	1454624	1.07542e-19	t2indcon	-2.26644	Coding
CTGCCGCACACTGGGGTGCA	-	1456647	1457132	+	T2	CP053300.1	60	Essential gene (26 hours post induction)	014357995_01366	NADH-quinone oxidoreductase subunit 2	1.47525e-21	1456587	1456606	1.47525e-21	t2indcon	-2.61549	Coding
CGCGAAGATGTAGAACAGTA	-	1462525	1463175	+	T2	CP053300.1	-16	Essential gene (26 hours post induction)	014357995_01371	NADH-quinone oxidoreductase subunit J	8.21167e-05	1462541	1462560	8.21167e-05	t2indcon	-7.02399	Coding
CGTTAGGCCATAGTCAGGCG	-	1462525	1463175	+	T2	CP053300.1	34	Essential gene (26 hours post induction)	014357995_01371	NADH-quinone oxidoreductase subunit J	2.47794e-12	1462491	1462510	2.47794e-12	t2indcon	-2.2712	Coding
TTCATCGTTAGGCCATAGTC	-	1462525	1463175	+	T2	CP053300.1	29	Essential gene (26 hours post induction)	014357995_01371	NADH-quinone oxidoreductase subunit J	1.9799e-08	1462496	1462515	1.9799e-08	t2indcon	-7.94875	Coding
GAGCCGGCCAGCGGAGCGAG	-	1463517	1465571	+	T2	CP053300.1	-42	Essential gene (26 hours post induction)	014357995_01373	NADH-quinone oxidoreductase subunit L	3.59454e-07	1463559	1463578	3.59454e-07	t2indcon	-2.68184	Coding
TCGTGTCGAGCTTACGGAAC	-	1463517	1465571	+	T2	CP053300.1	72	Essential gene (26 hours post induction)	014357995_01373	NADH-quinone oxidoreductase subunit L	0.0435281	1463445	1463464	0.0435281	t2indcon	-2.86879	Coding
CAGATCGCGGTACTGAGAAT	-	1465588	1467078	+	T2	CP053300.1	-15	Essential gene (26 hours post induction)	014357995_01374	NADH-quinone oxidoreductase subunit M	5.41624e-09	1465603	1465622	5.41624e-09	t2indcon	-8.06857	Coding
GCCGCCGAGCGTTACAAACA	-	1465588	1467078	+	T2	CP053300.1	42	Essential gene (26 hours post induction)	014357995_01374	NADH-quinone oxidoreductase subunit M	7.28404e-06	1465546	1465565	7.28404e-06	t2indcon	-7.2953	Coding
TGCCGCCGAGCGTTACAAAC	-	1465588	1467078	+	T2	CP053300.1	41	Essential gene (26 hours post induction)	014357995_01374	NADH-quinone oxidoreductase subunit M	9.54697e-15	1465547	1465566	9.54697e-15	t2indcon	-2.05621	Coding
GCTCGCGATTACTGGGCCAG	-	1467103	1468569	+	T2	CP053300.1	36	Essential gene (26 hours post induction)	014357995_01375	NADH-quinone oxidoreductase subunit N	3.99791e-07	1467067	1467086	3.99791e-07	t2indcon	-2.7611	Coding
TCACCAGCGCGTCAGGCAAC	-	1467103	1468569	+	T2	CP053300.1	-23	Essential gene (26 hours post induction)	014357995_01375	NADH-quinone oxidoreductase subunit N	1.05501e-06	1467126	1467145	1.05501e-06	t2indcon	-2.55728	Coding
TCAGGCAACAGGACATTCAT	-	1467103	1468569	+	T2	CP053300.1	-12	Essential gene (26 hours post induction)	014357995_01375	NADH-quinone oxidoreductase subunit N	2.05578e-05	1467115	1467134	2.05578e-05	t2indcon	-7.17601	Coding
ACCGCGACGACGATCACTCG	+	1505933	1506613	-	T2	CP053300.1	9	Essential gene (26 hours post induction)	014357995_01415	Gram-negative bacterial tonB protein	2.6156e-11	1506585	1506604	2.6156e-11	t2indcon	-2.13184	Coding
ATCACTCGGGGATTCATACG	+	1505933	1506613	-	T2	CP053300.1	-3	Essential gene (26 hours post induction)	014357995_01415	Gram-negative bacterial tonB protein	1.60369e-05	1506597	1506616	1.60369e-05	t2indcon	-2.47158	Coding
GTCATCGGGTTGGGCTTGGA	-	1612043	1613686	+	T2	CP053300.1	95	Essential gene (26 hours post induction)	014357995_01500	Dihydrolipoyllysine-residue acetyltransferase component of pyruvate dehydrogenase complex	0.00187565	1611948	1611967	0.00187565	t2indcon	-2.28685	Coding
CTTGGGTCATCTGTCGCTCC	-	1624698	1625921	+	T2	CP053300.1	10	Essential gene (26 hours post induction)	014357995_01512	Cysteine desulfurase	0.0290704	1624688	1624707	0.0290704	t2indcon	-5.60229	Coding
GGGCAGGTGGAGAGTCTCTT	-	1624698	1625921	+	T2	CP053300.1	-7	Essential gene (26 hours post induction)	014357995_01512	Cysteine desulfurase	6.6346e-12	1624705	1624724	6.6346e-12	t2indcon	-8.95232	Coding
TCGCTCCGGGTATTCTGTGC	-	1624698	1625921	+	T2	CP053300.1	23	Essential gene (26 hours post induction)	014357995_01512	Cysteine desulfurase	6.13608e-13	1624675	1624694	6.13608e-13	t2indcon	-9.34968	Coding
TGGGCAGGTGGAGAGTCTCT	-	1624698	1625921	+	T2	CP053300.1	-8	Essential gene (26 hours post induction)	014357995_01512	Cysteine desulfurase	3.54015e-14	1624706	1624725	3.54015e-14	t2indcon	-9.70368	Coding
AAAGCCATCTTGGTTCGTTC	-	1627494	1629332	+	T2	CP053300.1	42	Essential gene (26 hours post induction)	014357995_01516	Chaperone protein HscA	1.32623e-47	1627452	1627471	1.32623e-47	t2indcon	-2.82674	Coding
ACGGCGGGCTGCGTTTGGGT	+	1631210	1632736	-	T2	CP053300.1	12	Essential gene (26 hours post induction)	014357995_01520	Lysine--tRNA ligase	9.40277e-10	1632705	1632724	9.40277e-10	t2indcon	-8.31753	Coding
GGGCTGCGTTTGGGTCGGTT	+	1631210	1632736	-	T2	CP053300.1	7	Essential gene (26 hours post induction)	014357995_01520	Lysine--tRNA ligase	4.79808e-08	1632710	1632729	4.79808e-08	t2indcon	-7.83629	Coding
GTGCGGCAACGCAAACGGAA	+	1631210	1632736	-	T2	CP053300.1	-42	Essential gene (26 hours post induction)	014357995_01520	Lysine--tRNA ligase	1.64339e-47	1632759	1632778	1.64339e-47	t2indcon	-3.29542	Coding
TGATGGTCGGAATTCGGAGT	+	1631210	1632736	-	T2	CP053300.1	-19	Essential gene (26 hours post induction)	014357995_01520	Lysine--tRNA ligase	3.75894e-05	1632736	1632755	3.75894e-05	t2indcon	-7.13113	Coding
ATCCTTTCTGCTGGTTACGG	-	1637006	1638259	+	T2	CP053300.1	24	Essential gene (26 hours post induction)	014357995_01524	Lipoprotein-releasing system transmembrane protein LolE	0.0308059	1636982	1637001	0.0308059	t2indcon	-3.5502	Coding
CAGCCGATCTGCCATTCGTA	-	1637006	1638259	+	T2	CP053300.1	-12	Essential gene (26 hours post induction)	014357995_01524	Lipoprotein-releasing system transmembrane protein LolE	2.52145e-27	1637018	1637037	2.52145e-27	t2indcon	-2.77847	Coding
TCCCGCCGTAACCAGCAGAA	+	1637006	1638259	+	T2	CP053300.1	29	Essential gene (26 hours post induction)	014357995_01524	Lipoprotein-releasing system transmembrane protein LolE	5.74232e-23	1636977	1636996	5.74232e-23	t2indcon	-2.76618	Template
AAGGGAAGAAACTACGCCGC	-	1643710	1645368	+	T2	CP053300.1	-25	Essential gene (26 hours post induction)	014357995_01529	CTP synthase	4.86216e-12	1643735	1643754	4.86216e-12	t2indcon	-8.99923	Coding
GGCGGCAATACCCTTGCCAA	-	1643710	1645368	+	T2	CP053300.1	-43	Essential gene (26 hours post induction)	014357995_01529	CTP synthase	1.00178e-13	1643753	1643772	1.00178e-13	t2indcon	-9.54511	Coding
GGCGGCGTAGTTTCTTCCCT	+	1643710	1645368	+	T2	CP053300.1	-24	Essential gene (26 hours post induction)	014357995_01529	CTP synthase	4.13689e-43	1643734	1643753	4.13689e-43	t2indcon	-2.0129	Template
TCAATTGCTGAGAGAAGGGC	+	1643710	1645368	+	T2	CP053300.1	62	Essential gene (26 hours post induction)	014357995_01529	CTP synthase	6.15185e-11	1643648	1643667	6.15185e-11	t2indcon	-8.66461	Template
TGAGAGAAGGGCGGGCTTTA	+	1643710	1645368	+	T2	CP053300.1	54	Essential gene (26 hours post induction)	014357995_01529	CTP synthase	0.000600474	1643656	1643675	0.000600474	t2indcon	-6.79297	Template
ATGCCGGAGAAAATACGTTC	-	1654614	1655816	+	T2	CP053300.1	-9	Essential gene (26 hours post induction)	014357995_01541	Tryptophan--tRNA ligase	1.06694e-14	1654623	1654642	1.06694e-14	t2indcon	-9.85838	Coding
CGAGGCGAAGGGAGACAGGA	-	1654614	1655816	+	T2	CP053300.1	37	Essential gene (26 hours post induction)	014357995_01541	Tryptophan--tRNA ligase	2.7409e-10	1654577	1654596	2.7409e-10	t2indcon	-8.45891	Coding
TGCCGGAGAAAATACGTTCT	-	1654614	1655816	+	T2	CP053300.1	-8	Essential gene (26 hours post induction)	014357995_01541	Tryptophan--tRNA ligase	1.83484e-37	1654622	1654641	1.83484e-37	t2indcon	-4.45963	Coding
CGCGGATTTGAATGCCGTCT	-	1656474	1657376	+	T2	CP053300.1	-17	Essential gene (26 hours post induction)	014357995_01543	4-hydroxy-tetrahydrodipicolinate synthase	1.76293e-34	1656491	1656510	1.76293e-34	t2indcon	-2.68511	Coding
GGTAAACGTTGAGATTGTAG	-	1656474	1657376	+	T2	CP053300.1	42	Essential gene (26 hours post induction)	014357995_01543	4-hydroxy-tetrahydrodipicolinate synthase	1.99782e-30	1656432	1656451	1.99782e-30	t2indcon	-2.11126	Coding
CTGGATGGCGCGAGAGGAAA	-	1657488	1658633	+	T2	CP053300.1	-16	Essential gene (26 hours post induction)	014357995_01544	Outer membrane protein assembly factor BamC	4.92369e-07	1657504	1657523	4.92369e-07	t2indcon	-7.63517	Coding
CTCAGGTTGGGAGGGAAGGA	+	1672888	1673463	-	T2	CP053300.1	-27	Essential gene (26 hours post induction)	014357995_01557	Peptidyl-prolyl cis-trans isomerase cyp18	0.0192238	1673471	1673490	0.0192238	t2indcon	-6.28486	Coding
AACGGACGGACCATCTGCTG	-	1674460	1675857	+	T2	CP053300.1	76	Essential gene (26 hours post induction)	014357995_01559	Cysteine--tRNA ligase	9.93042e-20	1674384	1674403	9.93042e-20	t2indcon	-2.4621	Coding
AGCTCGCCCAGCATGTGAAA	-	1674460	1675857	+	T2	CP053300.1	58	Essential gene (26 hours post induction)	014357995_01559	Cysteine--tRNA ligase	6.06591e-12	1674402	1674421	6.06591e-12	t2indcon	-8.97433	Coding
CGCGCGTCCTCGATATCACA	-	1674460	1675857	+	T2	CP053300.1	107	Essential gene (26 hours post induction)	014357995_01559	Cysteine--tRNA ligase	0.0216482	1674353	1674372	0.0216482	t2indcon	-5.41332	Coding
CAGCGCGTATTCTACCCGCG	-	1676832	1677803	+	T2	CP053300.1	45	Essential gene (26 hours post induction)	014357995_01561	Acetyl-coenzyme A carboxylase carboxyl transferase subunit alpha	2.27013e-153	1676787	1676806	2.27013e-153	t2indcon	-2.74838	Coding
CTGTTCGAAATCCAGAAACG	-	1676832	1677803	+	T2	CP053300.1	-10	Essential gene (26 hours post induction)	014357995_01561	Acetyl-coenzyme A carboxylase carboxyl transferase subunit alpha	5.67964e-08	1676842	1676861	5.67964e-08	t2indcon	-7.8295	Coding
GTGCCATTGTCGTTCTGAAC	-	1679650	1680867	+	T2	CP053300.1	49	Essential gene (26 hours post induction)	014357995_01563	Aspartokinase	3.26213e-36	1679601	1679620	3.26213e-36	t2indcon	-2.07053	Coding
CCGGACAGCAACGGAGCCGG	-	1706039	1707448	+	T2	CP053300.1	80	Essential gene (26 hours post induction)	014357995_01584	Glutamate--tRNA ligase	1.85952e-07	1705959	1705978	1.85952e-07	t2indcon	-2.07617	Coding
CGGACAGGACGGGTCATAAA	-	1706039	1707448	+	T2	CP053300.1	3	Essential gene (26 hours post induction)	014357995_01584	Glutamate--tRNA ligase	4.19301e-05	1706036	1706055	4.19301e-05	t2indcon	-7.1121	Coding
CAGCGCGACCGAGCAGTATT	-	1719460	1720227	+	T2	CP053300.1	-49	Essential gene (26 hours post induction)	014357995_01595	tRNA threonylcarbamoyladenosine biosynthesis protein TsaB	0.0346508	1719509	1719528	0.0346508	t2indcon	-3.6749	Coding
GAGGAGCACTGTTTGCGTCA	-	1719460	1720227	+	T2	CP053300.1	-10	Essential gene (26 hours post induction)	014357995_01595	tRNA threonylcarbamoyladenosine biosynthesis protein TsaB	0.00309738	1719470	1719489	0.00309738	t2indcon	-4.55031	Coding
GGGGCGGCGCATTACAATGT	+	1719460	1720227	+	T2	CP053300.1	16	Essential gene (26 hours post induction)	014357995_01595	tRNA threonylcarbamoyladenosine biosynthesis protein TsaB	7.96448e-05	1719444	1719463	7.96448e-05	t2indcon	-4.17031	Template
CAGCGACGAAAAAAACTGCG	+	1723591	1724898	-	T2	CP053300.1	31	Essential gene (26 hours post induction)	014357995_01600	Lysophospholipid transporter LplT	1.80496e-13	1724848	1724867	1.80496e-13	t2indcon	-2.094	Coding
GGGCGTGGAGGTCTTTCAGC	+	1723591	1724898	-	T2	CP053300.1	86	Essential gene (26 hours post induction)	014357995_01600	Lysophospholipid transporter LplT	9.48733e-06	1724793	1724812	9.48733e-06	t2indcon	-7.30325	Coding
AGAGTCGTTCTGAAAAAAAT	-	1743255	1745330	+	T2	CP053300.1	29	Essential gene (26 hours post induction)	014357995_01615	DNA ligase	1.56992e-08	1743226	1743245	1.56992e-08	t2indcon	-7.95478	Coding
CTGGCGGTTCGGCTTGGGTT	-	1743255	1745330	+	T2	CP053300.1	-8	Essential gene (26 hours post induction)	014357995_01615	DNA ligase	4.27392e-16	1743263	1743282	4.27392e-16	t2indcon	-2.52339	Coding
TCTCAGTTTGACGCCTCAGC	-	1743255	1745330	+	T2	CP053300.1	63	Essential gene (26 hours post induction)	014357995_01615	DNA ligase	0.0203033	1743192	1743211	0.0203033	t2indcon	-3.89269	Coding
TGGCGGTTCGGCTTGGGTTC	-	1743255	1745330	+	T2	CP053300.1	-7	Essential gene (26 hours post induction)	014357995_01615	DNA ligase	5.05025e-11	1743262	1743281	5.05025e-11	t2indcon	-8.67529	Coding
ACGAGGGTTGGGTCTTAAGC	-	1751651	1752388	+	T2	CP053300.1	31	Essential gene (26 hours post induction)	014357995_01620	30S ribosomal protein S2	1.14426e-12	1751620	1751639	1.14426e-12	t2indcon	-9.23007	Coding
ACGAGGGTTGGGTCTTAAGC	-	1751651	1752388	+	T2	CP053300.1	31	Essential gene (8 hours post induction)	014357995_01620	30S ribosomal protein S2	1.14426e-12	1751620	1751639	1.14426e-12	t2indcon	-9.23007	Coding
GCCATGTAAATTCTCCACGA	-	1751651	1752388	+	T2	CP053300.1	15	Essential gene (8 hours post induction)	014357995_01620	30S ribosomal protein S2	1.63436e-07	1751636	1751655	1.63436e-07	t2indcon	-7.70257	Coding
GCCATGTAAATTCTCCACGA	-	1751651	1752388	+	T2	CP053300.1	15	Essential gene (26 hours post induction)	014357995_01620	30S ribosomal protein S2	1.63436e-07	1751636	1751655	1.63436e-07	t2indcon	-7.70257	Coding
GGACACCCGCTTCCAGCATT	-	1751651	1752388	+	T2	CP053300.1	-20	Essential gene (8 hours post induction)	014357995_01620	30S ribosomal protein S2	8.82835e-11	1751671	1751690	8.82835e-11	t2indcon	-8.65971	Coding
GGACACCCGCTTCCAGCATT	-	1751651	1752388	+	T2	CP053300.1	-20	Essential gene (26 hours post induction)	014357995_01620	30S ribosomal protein S2	8.82835e-11	1751671	1751690	8.82835e-11	t2indcon	-8.65971	Coding
CGTTTATAGGCATTGGACAT	-	1753589	1754302	+	T2	CP053300.1	0	Essential gene (26 hours post induction)	014357995_01622	Uridylate kinase	2.61982e-26	1753589	1753608	2.61982e-26	t2indcon	-3.07764	Coding
GAGGACGCGTTTATAGGCAT	-	1753589	1754302	+	T2	CP053300.1	-7	Essential gene (26 hours post induction)	014357995_01622	Uridylate kinase	0.0141755	1753596	1753615	0.0141755	t2indcon	-6.3496	Coding
GTTTATAGGCATTGGACATA	-	1753589	1754302	+	T2	CP053300.1	1	Essential gene (26 hours post induction)	014357995_01622	Uridylate kinase	0.0040893	1753588	1753607	0.0040893	t2indcon	-3.34471	Coding
TTTGAGGAGGACGCGTTTAT	-	1753589	1754302	+	T2	CP053300.1	-13	Essential gene (26 hours post induction)	014357995_01622	Uridylate kinase	0.0452189	1753602	1753621	0.0452189	t2indcon	-6.13103	Coding
AGGCACGCGAACGGTAGAGC	-	1755017	1755799	+	T2	CP053300.1	-13	Essential gene (26 hours post induction)	014357995_01624	Ditrans,2Cpolycis-undecaprenyl-diphosphate synthase ((2E,2C6E)-farnesyl-diphosphate specific)	1.82394e-09	1755030	1755049	1.82394e-09	t2indcon	-8.2147	Coding
ATGATGATCGCGATGTGACG	-	1755017	1755799	+	T2	CP053300.1	-51	Essential gene (26 hours post induction)	014357995_01624	Ditrans,2Cpolycis-undecaprenyl-diphosphate synthase ((2E,2C6E)-farnesyl-diphosphate specific)	1.68775e-10	1755068	1755087	1.68775e-10	t2indcon	-8.51812	Coding
GGTAGAGCTGGTATAGGTCA	-	1755017	1755799	+	T2	CP053300.1	-1	Essential gene (26 hours post induction)	014357995_01624	Ditrans,2Cpolycis-undecaprenyl-diphosphate synthase ((2E,2C6E)-farnesyl-diphosphate specific)	1.4941e-11	1755018	1755037	1.4941e-11	t2indcon	-8.83677	Coding
TCGTCAGACCGTCATGATCT	-	1755017	1755799	+	T2	CP053300.1	66	Essential gene (26 hours post induction)	014357995_01624	Ditrans,2Cpolycis-undecaprenyl-diphosphate synthase ((2E,2C6E)-farnesyl-diphosphate specific)	0.00476209	1754951	1754970	0.00476209	t2indcon	-3.78464	Coding
TGGCCGTTGAGACAGTAATG	-	1755017	1755799	+	T2	CP053300.1	19	Essential gene (26 hours post induction)	014357995_01624	Ditrans,2Cpolycis-undecaprenyl-diphosphate synthase ((2E,2C6E)-farnesyl-diphosphate specific)	3.5302e-33	1754998	1755017	3.5302e-33	t2indcon	-3.17087	Coding
CACGATCGCCGTGATCACAC	-	1755793	1756614	+	T2	CP053300.1	-13	Essential gene (26 hours post induction)	014357995_01625	Phosphatidate cytidylyltransferase	3.4712e-21	1755806	1755825	3.4712e-21	t2indcon	-2.96891	Coding
GAAATCCGGCCAGTACTTGT	-	1755793	1756614	+	T2	CP053300.1	130	Essential gene (26 hours post induction)	014357995_01625	Phosphatidate cytidylyltransferase	0.014464	1755663	1755682	0.014464	t2indcon	-5.42091	Coding
GAGTCGGCGTTCTGCGATTG	-	1755793	1756614	+	T2	CP053300.1	26	Essential gene (26 hours post induction)	014357995_01625	Phosphatidate cytidylyltransferase	7.04863e-12	1755767	1755786	7.04863e-12	t2indcon	-8.94266	Coding
TCACGATCGCCGTGATCACA	-	1755793	1756614	+	T2	CP053300.1	-14	Essential gene (26 hours post induction)	014357995_01625	Phosphatidate cytidylyltransferase	5.21565e-53	1755807	1755826	5.21565e-53	t2indcon	-3.08938	Coding
CGCGATCGACGAGCAGAATC	-	1763367	1763834	+	T2	CP053300.1	-65	Essential gene (26 hours post induction)	014357995_01631	3-hydroxyacyl-[acyl-carrier-protein] dehydratase FabZ	6.40971e-11	1763432	1763451	6.40971e-11	t2indcon	-8.65672	Coding
CGAGCCGGAGCTGATTAGTC	-	1764694	1765863	+	T2	CP053300.1	-11	Essential gene (26 hours post induction)	014357995_01633	Lipid-A-disaccharide synthase	7.48243e-11	1764705	1764724	7.48243e-11	t2indcon	-8.65044	Coding
CGGAGCTGATTAGTCGGGAG	-	1764694	1765863	+	T2	CP053300.1	-6	Essential gene (26 hours post induction)	014357995_01633	Lipid-A-disaccharide synthase	6.67251e-12	1764700	1764719	6.67251e-12	t2indcon	-8.95586	Coding
GCGAGCCGGAGCTGATTAGT	-	1764694	1765863	+	T2	CP053300.1	-12	Essential gene (26 hours post induction)	014357995_01633	Lipid-A-disaccharide synthase	0.000627433	1764706	1764725	0.000627433	t2indcon	-6.77174	Coding
ATGCATTTCGGTAAACACTT	-	1765860	1766504	+	T2	CP053300.1	97	Essential gene (26 hours post induction)	014357995_01634	Ribonuclease HII	1.79366e-08	1765763	1765782	1.79366e-08	t2indcon	-7.92886	Coding
CCGCAGCGAAAGATGCATTT	-	1765860	1766504	+	T2	CP053300.1	85	Essential gene (26 hours post induction)	014357995_01634	Ribonuclease HII	8.06114e-05	1765775	1765794	8.06114e-05	t2indcon	-6.68997	Coding
GCGGCGGCGCGGTGCACGGA	-	1765860	1766504	+	T2	CP053300.1	-10	Essential gene (26 hours post induction)	014357995_01634	Ribonuclease HII	3.2564e-13	1765870	1765889	3.2564e-13	t2indcon	-9.40263	Coding
ATGATGCTCATGAAAGGATC	+	1773287	1773724	+	T2	CP053300.1	110	Essential gene (26 hours post induction)	014357995_01641	Persistence and stress-resistance toxin PasT	7.72979e-19	1773177	1773196	7.72979e-19	t2indcon	-2.00948	Template
GATGATGCTCATGAAAGGAT	+	1773287	1773724	+	T2	CP053300.1	111	Essential gene (26 hours post induction)	014357995_01641	Persistence and stress-resistance toxin PasT	2.05587e-05	1773176	1773195	2.05587e-05	t2indcon	-7.18544	Template
AGACGCATGGCAAATCCTAT	-	1779116	1780576	+	T2	CP053300.1	12	Essential gene (26 hours post induction)	014357995_01648	Inosine-5'-monophosphate dehydrogenase	0.00130985	1779104	1779123	0.00130985	t2indcon	-4.3759	Coding
CAGACGCATGGCAAATCCTA	-	1779116	1780576	+	T2	CP053300.1	11	Essential gene (26 hours post induction)	014357995_01648	Inosine-5'-monophosphate dehydrogenase	4.73079e-22	1779105	1779124	4.73079e-22	t2indcon	-2.39172	Coding
CATCGAAAGTGAGTGCTTTT	-	1779116	1780576	+	T2	CP053300.1	-14	Essential gene (26 hours post induction)	014357995_01648	Inosine-5'-monophosphate dehydrogenase	6.51075e-55	1779130	1779149	6.51075e-55	t2indcon	-2.3724	Coding
GTTCGTGTTGTGAAAATTCG	+	1779116	1780576	+	T2	CP053300.1	64	Essential gene (26 hours post induction)	014357995_01648	Inosine-5'-monophosphate dehydrogenase	7.0167e-17	1779052	1779071	7.0167e-17	t2indcon	-2.85366	Template
TAATTCGCTTTTGCGCCCAT	+	1779116	1780576	+	T2	CP053300.1	30	Essential gene (26 hours post induction)	014357995_01648	Inosine-5'-monophosphate dehydrogenase	0.00149155	1779086	1779105	0.00149155	t2indcon	-5.74919	Template
ATCGCCGGTCAATCCTGCAT	-	1781299	1782918	+	T2	CP053300.1	119	Essential gene (26 hours post induction)	014357995_01650	GMP synthase [glutamine-hydrolyzing]	2.15063e-29	1781180	1781199	2.15063e-29	t2indcon	-3.10631	Coding
GATTTTGTCGTGCATGGCTG	-	1781299	1782918	+	T2	CP053300.1	5	Essential gene (26 hours post induction)	014357995_01650	GMP synthase [glutamine-hydrolyzing]	3.09363e-53	1781294	1781313	3.09363e-53	t2indcon	-3.55491	Coding
GCACGCGCCGTGCAATCAGT	-	1781299	1782918	+	T2	CP053300.1	-47	Essential gene (26 hours post induction)	014357995_01650	GMP synthase [glutamine-hydrolyzing]	1.19365e-09	1781346	1781365	1.19365e-09	t2indcon	-4.9314	Coding
TGCGTCAAAAGCATGGACAG	-	1781299	1782918	+	T2	CP053300.1	67	Essential gene (26 hours post induction)	014357995_01650	GMP synthase [glutamine-hydrolyzing]	1.92048e-143	1781232	1781251	1.92048e-143	t2indcon	-3.92818	Coding
AATCAATTGTTCGGTAATTG	-	1849964	1852387	+	T2	CP053300.1	39	Essential gene (26 hours post induction)	014357995_01717	Lon protease	1.38751e-32	1849925	1849944	1.38751e-32	t2indcon	-3.28844	Coding
AACGGGGAGCGAGGCAGATG	+	1887149	1888168	+	T2	CP053300.1	134	Essential gene (26 hours post induction)	014357995_01745	putative aminodeoxychorismate lyase	0.0198962	1887015	1887034	0.0198962	t2indcon	-5.01481	Template
AAGGCGAGCAAGTATTATAT	+	1887149	1888168	+	T2	CP053300.1	44	Essential gene (26 hours post induction)	014357995_01745	putative aminodeoxychorismate lyase	0.00859032	1887105	1887124	0.00859032	t2indcon	-5.08946	Template
GAAGGCGAGCAAGTATTATA	+	1887149	1888168	+	T2	CP053300.1	45	Essential gene (26 hours post induction)	014357995_01745	putative aminodeoxychorismate lyase	4.66536e-13	1887104	1887123	4.66536e-13	t2indcon	-9.33569	Template
GCTCGCCTTCGTCAAAGTCA	-	1887149	1888168	+	T2	CP053300.1	55	Essential gene (26 hours post induction)	014357995_01745	putative aminodeoxychorismate lyase	3.46128e-06	1887094	1887113	3.46128e-06	t2indcon	-4.59459	Coding
GGGACATGGAAACGTGACTC	-	1887149	1888168	+	T2	CP053300.1	13	Essential gene (26 hours post induction)	014357995_01745	putative aminodeoxychorismate lyase	4.71363e-11	1887136	1887155	4.71363e-11	t2indcon	-3.35206	Coding
GTCAACCCTGACTTTGACGA	+	1887149	1888168	+	T2	CP053300.1	63	Essential gene (26 hours post induction)	014357995_01745	putative aminodeoxychorismate lyase	5.1948e-22	1887086	1887105	5.1948e-22	t2indcon	-2.17558	Template
TGAAGCGAACGGTGTGCTCA	+	1887149	1888168	+	T2	CP053300.1	98	Essential gene (26 hours post induction)	014357995_01745	putative aminodeoxychorismate lyase	0.000508695	1887051	1887070	0.000508695	t2indcon	-3.45751	Template
CGTCCTTGCGGGTTACAGCG	-	1888807	1889835	+	T2	CP053300.1	26	Essential gene (26 hours post induction)	014357995_01747	DNA polymerase III subunit delta'	2.79085e-09	1888781	1888800	2.79085e-09	t2indcon	-8.18608	Coding
GGTTTGCCACGGATAGATCA	-	1888807	1889835	+	T2	CP053300.1	-1	Essential gene (26 hours post induction)	014357995_01747	DNA polymerase III subunit delta'	1.74644e-07	1888808	1888827	1.74644e-07	t2indcon	-2.75911	Coding
GTTTGCCACGGATAGATCAT	-	1888807	1889835	+	T2	CP053300.1	0	Essential gene (26 hours post induction)	014357995_01747	DNA polymerase III subunit delta'	1.20333e-60	1888807	1888826	1.20333e-60	t2indcon	-4.38096	Coding
TGCTGTGATGTGAAACACCA	-	1907387	1907662	+	T2	CP053300.1	48	Essential gene (26 hours post induction)	014357995_01767	30S ribosomal protein S18	1.85149e-30	1907339	1907358	1.85149e-30	t2indcon	-2.89556	Coding
TGTCGAATTTCTTACCAGTC	-	1907387	1907662	+	T2	CP053300.1	-11	Essential gene (26 hours post induction)	014357995_01767	30S ribosomal protein S18	4.43324e-51	1907398	1907417	4.43324e-51	t2indcon	-3.81614	Coding
TTGTCGAATTTCTTACCAGT	-	1907387	1907662	+	T2	CP053300.1	-12	Essential gene (26 hours post induction)	014357995_01767	30S ribosomal protein S18	1.07412e-11	1907399	1907418	1.07412e-11	t2indcon	-8.92708	Coding
ACTTTCAGCGATTCGATTTG	-	1908283	1909665	+	T2	CP053300.1	-21	Essential gene (26 hours post induction)	014357995_01769	Replicative DNA helicase	5.99499e-08	1908304	1908323	5.99499e-08	t2indcon	-7.80902	Coding
GATTCGATTTGGGGATCTTG	-	1908283	1909665	+	T2	CP053300.1	-12	Essential gene (26 hours post induction)	014357995_01769	Replicative DNA helicase	6.86582e-05	1908295	1908314	6.86582e-05	t2indcon	-4.65446	Coding
TTGCGGCGCGTTCATGGGTT	-	1908283	1909665	+	T2	CP053300.1	5	Essential gene (26 hours post induction)	014357995_01769	Replicative DNA helicase	3.33294e-05	1908278	1908297	3.33294e-05	t2indcon	-6.66809	Coding
TTGGGATTATCGCGAATAGA	-	1908283	1909665	+	T2	CP053300.1	23	Essential gene (26 hours post induction)	014357995_01769	Replicative DNA helicase	1.75752e-10	1908260	1908279	1.75752e-10	t2indcon	-8.50791	Coding
GCGGGTGAACGGCAGAAACG	+	1919580	1920731	-	T2	CP053300.1	19	Essential gene (26 hours post induction)	014357995_01779	UDP-4-amino-4-deoxy-L-arabinose--oxoglutarate aminotransferase	3.02034e-23	1920693	1920712	3.02034e-23	t2indcon	-2.23681	Coding
TGTAATGGCGTGTAATAAAA	+	1919580	1920731	-	T2	CP053300.1	-34	Essential gene (26 hours post induction)	014357995_01779	UDP-4-amino-4-deoxy-L-arabinose--oxoglutarate aminotransferase	0.0394355	1920746	1920765	0.0394355	t2indcon	-2.86107	Coding
ATGAGCGATTTGTTATGGGC	+	1946585	1948342	-	T2	CP053300.1	-24	Essential gene (26 hours post induction)	014357995_01804	hypothetical protein	4.83313e-33	1948347	1948366	4.83313e-33	t2indcon	-2.36245	Coding
CCGCGTCCTCGTTTTTCCAC	+	1946585	1948342	-	T2	CP053300.1	110	Essential gene (26 hours post induction)	014357995_01804	hypothetical protein	2.85244e-40	1948213	1948232	2.85244e-40	t2indcon	-2.39168	Coding
TGCAGATGAGCGATTTGTTA	+	1946585	1948342	-	T2	CP053300.1	-19	Essential gene (26 hours post induction)	014357995_01804	hypothetical protein	1.94858e-07	1948342	1948361	1.94858e-07	t2indcon	-7.72276	Coding
AACAAATCTGACTGCTGCGT	-	1970215	1971519	+	T2	CP053300.1	-23	Essential gene (26 hours post induction)	014357995_01828	4-hydroxy-3-methylbut-2-en-1-yl diphosphate synthase	5.18889e-11	1970238	1970257	5.18889e-11	t2indcon	-8.68066	Coding
CATCGATAGATCCATTTACG	-	1970215	1971519	+	T2	CP053300.1	17	Essential gene (26 hours post induction)	014357995_01828	4-hydroxy-3-methylbut-2-en-1-yl diphosphate synthase	8.22796e-16	1970198	1970217	8.22796e-16	t2indcon	-10.2113	Coding
GCTGCGTGGGGATTGAGCTT	-	1970215	1971519	+	T2	CP053300.1	-10	Essential gene (26 hours post induction)	014357995_01828	4-hydroxy-3-methylbut-2-en-1-yl diphosphate synthase	0.0104298	1970225	1970244	0.0104298	t2indcon	-6.3944	Coding
GTGTGTGGACGAATTAGTTC	-	1971540	1972880	+	T2	CP053300.1	27	Essential gene (26 hours post induction)	014357995_01829	Histidine--tRNA ligase	3.33004e-05	1971513	1971532	3.33004e-05	t2indcon	-7.13397	Coding
TCAGTCATCGTTCGTGTGTG	-	1971540	1972880	+	T2	CP053300.1	12	Essential gene (26 hours post induction)	014357995_01829	Histidine--tRNA ligase	2.88866e-11	1971528	1971547	2.88866e-11	t2indcon	-8.79042	Coding
TGTGTGGACGAATTAGTTCA	-	1971540	1972880	+	T2	CP053300.1	28	Essential gene (26 hours post induction)	014357995_01829	Histidine--tRNA ligase	0.000205897	1971512	1971531	0.000205897	t2indcon	-6.9228	Coding
AGTAACACTTGAAATTCACC	+	2250087	2250734	+	T2	CP053300.1	68	Essential gene (26 hours post induction)	014357995_02067	LexA repressor	2.19516e-13	2250019	2250038	2.19516e-13	t2indcon	-9.43131	Template
CGGCGAGCTGAAGCCCAGTT	-	2250087	2250734	+	T2	CP053300.1	-100	Essential gene (26 hours post induction)	014357995_02067	LexA repressor	1.27079e-14	2250187	2250206	1.27079e-14	t2indcon	-9.82907	Coding
TTGGTCATGGCTCAACTGTA	-	2250087	2250734	+	T2	CP053300.1	12	Essential gene (26 hours post induction)	014357995_02067	LexA repressor	0.049806	2250075	2250094	0.049806	t2indcon	-4.51269	Coding
ATTTTCCTGGATGCTTAATC	+	2371749	2373026	-	T2	CP053300.1	-23	Essential gene (26 hours post induction)	014357995_02205	Dihydrolipoyllysine-residue succinyltransferase component of 2-oxoglutarate dehydrogenase complex	0.000668913	2373030	2373049	0.000668913	t2indcon	-3.50772	Coding
GCTTAATCTGGGGTGTGACG	+	2371749	2373026	-	T2	CP053300.1	-35	Essential gene (26 hours post induction)	014357995_02205	Dihydrolipoyllysine-residue succinyltransferase component of 2-oxoglutarate dehydrogenase complex	4.42695e-52	2373042	2373061	4.42695e-52	t2indcon	-3.3181	Coding
TTTTCCTGGATGCTTAATCT	+	2371749	2373026	-	T2	CP053300.1	-24	Essential gene (26 hours post induction)	014357995_02205	Dihydrolipoyllysine-residue succinyltransferase component of 2-oxoglutarate dehydrogenase complex	4.18179e-29	2373031	2373050	4.18179e-29	t2indcon	-2.40423	Coding
CGAATCAAGTCTTGCTTGGA	+	2373163	2376027	-	T2	CP053300.1	-104	Essential gene (26 hours post induction)	014357995_02206	2-oxoglutarate dehydrogenase E1 component	4.22529e-23	2376112	2376131	4.22529e-23	t2indcon	-2.75685	Coding
CGAATCAAGTCTTGCTTGGA	+	2373163	2376027	-	T2	CP053300.1	-104	Essential gene (26 hours post induction)	014357995_02206	2-oxoglutarate dehydrogenase E1 component	4.22529e-23	2376112	2376131	4.22529e-23	t2indcon	-2.75685	Coding
CGAGCTTCTCGAGAAATAGC	+	2373163	2376027	-	T2	CP053300.1	-38	Essential gene (26 hours post induction)	014357995_02206	2-oxoglutarate dehydrogenase E1 component	1.79899e-15	2376046	2376065	1.79899e-15	t2indcon	-2.39871	Coding
CGAGCTTCTCGAGAAATAGC	+	2373163	2376027	-	T2	CP053300.1	-38	Essential gene (26 hours post induction)	014357995_02206	2-oxoglutarate dehydrogenase E1 component	1.79899e-15	2376046	2376065	1.79899e-15	t2indcon	-2.39871	Coding
GACACGGCCTGACCGTTTAG	+	2373163	2376027	-	T2	CP053300.1	-77	Essential gene (26 hours post induction)	014357995_02206	2-oxoglutarate dehydrogenase E1 component	6.01699e-46	2376085	2376104	6.01699e-46	t2indcon	-2.50569	Coding
GACACGGCCTGACCGTTTAG	+	2373163	2376027	-	T2	CP053300.1	-77	Essential gene (26 hours post induction)	014357995_02206	2-oxoglutarate dehydrogenase E1 component	6.01699e-46	2376085	2376104	6.01699e-46	t2indcon	-2.50569	Coding
CGAATCAAGTCTTGCTTGGA	+	2376032	2376114	-	T2	CP053300.1	-17	Essential gene (26 hours post induction)	014357995_02207	sucA	4.22529e-23	2376112	2376131	4.22529e-23	t2indcon	-2.75685	Coding
CGAATCAAGTCTTGCTTGGA	+	2376032	2376114	-	T2	CP053300.1	-17	Essential gene (26 hours post induction)	014357995_02207	sucA	4.22529e-23	2376112	2376131	4.22529e-23	t2indcon	-2.75685	Coding
CGAGCTTCTCGAGAAATAGC	+	2376032	2376114	-	T2	CP053300.1	49	Essential gene (26 hours post induction)	014357995_02207	sucA	1.79899e-15	2376046	2376065	1.79899e-15	t2indcon	-2.39871	Coding
CGAGCTTCTCGAGAAATAGC	+	2376032	2376114	-	T2	CP053300.1	49	Essential gene (26 hours post induction)	014357995_02207	sucA	1.79899e-15	2376046	2376065	1.79899e-15	t2indcon	-2.39871	Coding
GACACGGCCTGACCGTTTAG	+	2376032	2376114	-	T2	CP053300.1	10	Essential gene (26 hours post induction)	014357995_02207	sucA	6.01699e-46	2376085	2376104	6.01699e-46	t2indcon	-2.50569	Coding
GACACGGCCTGACCGTTTAG	+	2376032	2376114	-	T2	CP053300.1	10	Essential gene (26 hours post induction)	014357995_02207	sucA	6.01699e-46	2376085	2376104	6.01699e-46	t2indcon	-2.50569	Coding
CATTCATTCCTCTTAGTGCA	+	2384996	2387911	-	T2	CP053300.1	-17	Essential gene (26 hours post induction)	014357995_02215	Translation initiation factor IF-2	2.91802e-14	2387909	2387928	2.91802e-14	t2indcon	-9.71154	Coding
CGATTCCTTGCGGTTAGCAT	+	2384996	2387911	-	T2	CP053300.1	-42	Essential gene (26 hours post induction)	014357995_02215	Translation initiation factor IF-2	5.0022e-10	2387934	2387953	5.0022e-10	t2indcon	-8.38814	Coding
GATTCCTTGCGGTTAGCATC	+	2384996	2387911	-	T2	CP053300.1	-43	Essential gene (26 hours post induction)	014357995_02215	Translation initiation factor IF-2	4.08736e-09	2387935	2387954	4.08736e-09	t2indcon	-8.10582	Coding
GTGCAAGGACCGATTCCTTG	+	2384996	2387911	-	T2	CP053300.1	-32	Essential gene (26 hours post induction)	014357995_02215	Translation initiation factor IF-2	1.13115e-12	2387924	2387943	1.13115e-12	t2indcon	-9.20938	Coding
TAGCATCGGGTCAGGCCATA	+	2384996	2387911	-	T2	CP053300.1	-56	Essential gene (26 hours post induction)	014357995_02215	Translation initiation factor IF-2	0.00513578	2387948	2387967	0.00513578	t2indcon	-4.31069	Coding
TTTCAGTTCCGCGGCAAATT	+	2384996	2387911	-	T2	CP053300.1	22	Essential gene (26 hours post induction)	014357995_02215	Translation initiation factor IF-2	4.20982e-13	2387870	2387889	4.20982e-13	t2indcon	-9.35778	Coding
CCGCGGGCGCGCGCCTTAGC	+	2389478	2389936	-	T2	CP053300.1	-61	Essential gene (26 hours post induction)	014357995_02217	Ribosome maturation factor RimP	2.4218e-117	2389978	2389997	2.4218e-117	t2indcon	-4.27975	Coding
CGCCGCTCGCGATTCACCCG	+	2389478	2389936	-	T2	CP053300.1	-44	Essential gene (26 hours post induction)	014357995_02217	Ribosome maturation factor RimP	3.28239e-15	2389961	2389980	3.28239e-15	t2indcon	-3.51447	Coding
GTAGCCGAGCCCGGTGACCG	+	2389478	2389936	-	T2	CP053300.1	28	Essential gene (26 hours post induction)	014357995_02217	Ribosome maturation factor RimP	9.40277e-10	2389889	2389908	9.40277e-10	t2indcon	-8.35352	Coding
AGCTCGTCGGTCGTCAGCTG	+	2408254	2410683	-	T2	CP053300.1	42	Essential gene (26 hours post induction)	014357995_02236	Phenylalanine--tRNA ligase beta subunit	1.87298e-09	2410622	2410641	1.87298e-09	t2indcon	-8.2315	Coding
AGGTTCTCAACCAGGATTCA	+	2408254	2410683	-	T2	CP053300.1	11	Essential gene (26 hours post induction)	014357995_02236	Phenylalanine--tRNA ligase beta subunit	0.0181255	2410653	2410672	0.0181255	t2indcon	-2.99779	Coding
CCAGGATTCAGGGAATTGCA	+	2408254	2410683	-	T2	CP053300.1	1	Essential gene (26 hours post induction)	014357995_02236	Phenylalanine--tRNA ligase beta subunit	4.35355e-35	2410663	2410682	4.35355e-35	t2indcon	-3.5387	Coding
GCCCCGTCGGAAACGTCCAT	+	2408254	2410683	-	T2	CP053300.1	-58	Essential gene (26 hours post induction)	014357995_02236	Phenylalanine--tRNA ligase beta subunit	5.0857e-28	2410722	2410741	5.0857e-28	t2indcon	-3.33811	Coding
AACCGCCCACCAAACAAAAA	+	2410781	2411794	-	T2	CP053300.1	-61	Essential gene (26 hours post induction)	014357995_02237	Phenylalanine--tRNA ligase alpha subunit	2.18889e-25	2411836	2411855	2.18889e-25	t2indcon	-2.74264	Coding
TTTCCAACGTCATTCGGTCT	+	2410781	2411794	-	T2	CP053300.1	-31	Essential gene (26 hours post induction)	014357995_02237	Phenylalanine--tRNA ligase alpha subunit	4.1601e-61	2411806	2411825	4.1601e-61	t2indcon	-3.57188	Coding
GGTCAGGATGTGGCGCTTGA	+	2411943	2412302	-	T2	CP053300.1	-146	Essential gene (26 hours post induction)	014357995_02238	50S ribosomal protein L20	1.82098e-06	2412429	2412448	1.82098e-06	t2indcon	-7.43296	Coding
GGTCAGGATGTGGCGCTTGA	+	2411943	2412302	-	T2	CP053300.1	-146	Essential gene (26 hours post induction)	014357995_02238	50S ribosomal protein L20	1.82098e-06	2412429	2412448	1.82098e-06	t2indcon	-7.43296	Coding
GTTACCCCACGTTTGACTCG	+	2411943	2412302	-	T2	CP053300.1	6	Essential gene (26 hours post induction)	014357995_02238	50S ribosomal protein L20	1.72892e-06	2412277	2412296	1.72892e-06	t2indcon	-7.46174	Coding
TCGAGGCATGTTTCTCTCCT	+	2411943	2412302	-	T2	CP053300.1	-11	Essential gene (26 hours post induction)	014357995_02238	50S ribosomal protein L20	0.000241427	2412294	2412313	0.000241427	t2indcon	-6.90184	Coding
TCTTCGTGGTTTTCTTGGTC	+	2411943	2412302	-	T2	CP053300.1	-130	Essential gene (26 hours post induction)	014357995_02238	50S ribosomal protein L20	0.00939032	2412413	2412432	0.00939032	t2indcon	-4.97987	Coding
TCTTCGTGGTTTTCTTGGTC	+	2411943	2412302	-	T2	CP053300.1	-130	Essential gene (26 hours post induction)	014357995_02238	50S ribosomal protein L20	0.00939032	2412413	2412432	0.00939032	t2indcon	-4.97987	Coding
AAACCCAGTCCACTTGTGTA	+	2412333	2412530	-	T2	CP053300.1	-89	Essential gene (26 hours post induction)	014357995_02239	50S ribosomal protein L35	0.0413706	2412600	2412619	0.0413706	t2indcon	-3.05243	Coding
AACAACTCCAGTTTATTAGA	+	2412333	2412530	-	T2	CP053300.1	-24	Essential gene (26 hours post induction)	014357995_02239	50S ribosomal protein L35	0.000947701	2412535	2412554	0.000947701	t2indcon	-6.71724	Coding
GGTCAGGATGTGGCGCTTGA	+	2412333	2412530	-	T2	CP053300.1	82	Essential gene (26 hours post induction)	014357995_02239	50S ribosomal protein L35	1.82098e-06	2412429	2412448	1.82098e-06	t2indcon	-7.43296	Coding
GGTCAGGATGTGGCGCTTGA	+	2412333	2412530	-	T2	CP053300.1	82	Essential gene (26 hours post induction)	014357995_02239	50S ribosomal protein L35	1.82098e-06	2412429	2412448	1.82098e-06	t2indcon	-7.43296	Coding
TCTTCGTGGTTTTCTTGGTC	+	2412333	2412530	-	T2	CP053300.1	98	Essential gene (26 hours post induction)	014357995_02239	50S ribosomal protein L35	0.00939032	2412413	2412432	0.00939032	t2indcon	-4.97987	Coding
TCTTCGTGGTTTTCTTGGTC	+	2412333	2412530	-	T2	CP053300.1	98	Essential gene (26 hours post induction)	014357995_02239	50S ribosomal protein L35	0.00939032	2412413	2412432	0.00939032	t2indcon	-4.97987	Coding
ATACCATCGAGTCCCAATGG	+	2450614	2453481	+	T2	CP053300.1	-37	Essential gene (26 hours post induction)	014357995_02274	Valine--tRNA ligase	3.42972e-69	2450651	2450670	3.42972e-69	t2indcon	-2.26571	Template
CATACCATCGAGTCCCAATG	+	2450614	2453481	+	T2	CP053300.1	-36	Essential gene (26 hours post induction)	014357995_02274	Valine--tRNA ligase	0.0269491	2450650	2450669	0.0269491	t2indcon	-6.23617	Template
CCATTTATAATTGTCAGATT	+	2450614	2453481	+	T2	CP053300.1	58	Essential gene (26 hours post induction)	014357995_02274	Valine--tRNA ligase	0.00625616	2450556	2450575	0.00625616	t2indcon	-5.16622	Template
CCGAATCTGACAATTATAAA	-	2450614	2453481	+	T2	CP053300.1	55	Essential gene (26 hours post induction)	014357995_02274	Valine--tRNA ligase	0.0301702	2450559	2450578	0.0301702	t2indcon	-5.57412	Coding
CATGGCGTGCGGGGACAGTC	+	2487585	2490209	-	T2	CP053300.1	-17	Essential gene (26 hours post induction)	014357995_02306	Alanine--tRNA ligase	0.00495134	2490207	2490226	0.00495134	t2indcon	-6.50157	Coding
CGGGGACAGTCTGGCAAAGA	+	2487585	2490209	-	T2	CP053300.1	-26	Essential gene (26 hours post induction)	014357995_02306	Alanine--tRNA ligase	5.08502e-78	2490216	2490235	5.08502e-78	t2indcon	-3.31507	Coding
GCAAAGACGGCTTCAAACGC	+	2487585	2490209	-	T2	CP053300.1	-39	Essential gene (26 hours post induction)	014357995_02306	Alanine--tRNA ligase	5.53718e-05	2490229	2490248	5.53718e-05	t2indcon	-4.20719	Coding
TCGGCAGCTTTCATGGCGTG	+	2487585	2490209	-	T2	CP053300.1	-6	Essential gene (26 hours post induction)	014357995_02306	Alanine--tRNA ligase	3.09985e-37	2490196	2490215	3.09985e-37	t2indcon	-3.11372	Coding
ACGGATGAAATTGGAAGCCG	-	2492910	2494619	+	T2	CP053300.1	-28	Essential gene (26 hours post induction)	014357995_02310	Glutamine--tRNA ligase	1.85483e-25	2492938	2492957	1.85483e-25	t2indcon	-2.41068	Coding
GCGTTCGGTGCTCATGCGGT	-	2492910	2494619	+	T2	CP053300.1	5	Essential gene (26 hours post induction)	014357995_02310	Glutamine--tRNA ligase	2.80063e-05	2492905	2492924	2.80063e-05	t2indcon	-7.14174	Coding
GTAGAATTACAGGATTAAAC	+	2492910	2494619	+	T2	CP053300.1	56	Essential gene (26 hours post induction)	014357995_02310	Glutamine--tRNA ligase	1.19678e-14	2492854	2492873	1.19678e-14	t2indcon	-9.8408	Template
GCCCGTGAACGGCGTTAAAG	+	2666733	2667674	-	T2	CP053300.1	-22	Essential gene (26 hours post induction)	014357995_02444	Dihydropteroate synthase	1.3454e-46	2667677	2667696	1.3454e-46	t2indcon	-2.90763	Coding
GCGGAGTCGGACACGAGCAA	+	2666733	2667674	-	T2	CP053300.1	42	Essential gene (26 hours post induction)	014357995_02444	Dihydropteroate synthase	2.55484e-24	2667613	2667632	2.55484e-24	t2indcon	-2.01216	Coding
CATGTGCAGGAGTATAACGC	+	2950922	2952151	-	T2	CP053300.1	-17	Essential gene (26 hours post induction)	014357995_02694	Ribonuclease 3	5.19047e-11	2952149	2952168	5.19047e-11	t2indcon	-5.21951	Coding
CCGGCTTTCCAACTGGGATA	+	2950922	2952151	-	T2	CP053300.1	7	Essential gene (26 hours post induction)	014357995_02694	Ribonuclease 3	4.86375e-13	2952125	2952144	4.86375e-13	t2indcon	-9.32083	Coding
GCATGTGCAGGAGTATAACG	+	2950922	2952151	-	T2	CP053300.1	-16	Essential gene (26 hours post induction)	014357995_02694	Ribonuclease 3	2.60359e-52	2952148	2952167	2.60359e-52	t2indcon	-2.96112	Coding
ACAAGTGCGCGCATTTTATC	+	2961269	2961508	-	T2	CP053300.1	-47	Essential gene (26 hours post induction)	014357995_02704	Acyl carrier protein	2.56083e-08	2961536	2961555	2.56083e-08	t2indcon	-7.90317	Coding
CAAAACGCGCGTTGGCTTGA	+	2961269	2961508	-	T2	CP053300.1	-81	Essential gene (26 hours post induction)	014357995_02704	Acyl carrier protein	2.18213e-07	2961570	2961589	2.18213e-07	t2indcon	-7.65409	Coding
GTTGTCCATTACCCCTCCGA	+	2961269	2961508	-	T2	CP053300.1	-11	Essential gene (26 hours post induction)	014357995_02704	Acyl carrier protein	0.00105628	2961500	2961519	0.00105628	t2indcon	-6.2817	Coding
TGTTGTCCATTACCCCTCCG	+	2961269	2961508	-	T2	CP053300.1	-10	Essential gene (26 hours post induction)	014357995_02704	Acyl carrier protein	3.73391e-83	2961499	2961518	3.73391e-83	t2indcon	-4.07896	Coding
GCGGGAATAGAGAGTCGATT	+	2963456	2964445	-	T2	CP053300.1	7	Essential gene (26 hours post induction)	014357995_02707	3-oxoacyl-[acyl-carrier-protein] synthase 3	0.0164764	2964419	2964438	0.0164764	t2indcon	-4.76189	Coding
TTGGGCCATTTATGCTTTAG	+	2963456	2964445	-	T2	CP053300.1	-11	Essential gene (26 hours post induction)	014357995_02707	3-oxoacyl-[acyl-carrier-protein] synthase 3	1.08441e-65	2964437	2964456	1.08441e-65	t2indcon	-3.63856	Coding
GAATTTCAGGCACAAAAAAG	+	2964446	2965552	-	T2	CP053300.1	-30	Essential gene (26 hours post induction)	014357995_02708	Phosphate acyltransferase	0.00257038	2965563	2965582	0.00257038	t2indcon	-3.40729	Coding
GATTGTGAGCTTTACGGTCA	+	2964446	2965552	-	T2	CP053300.1	1	Essential gene (26 hours post induction)	014357995_02708	Phosphate acyltransferase	1.62865e-40	2965532	2965551	1.62865e-40	t2indcon	-2.83988	Coding
GCAATCGATTGTGAGCTTTA	+	2964446	2965552	-	T2	CP053300.1	7	Essential gene (26 hours post induction)	014357995_02708	Phosphate acyltransferase	6.30337e-11	2965526	2965545	6.30337e-11	t2indcon	-8.65496	Coding
ACGGCGACTTCTTGTTTTGC	+	2965682	2965861	-	T2	CP053300.1	11	Essential gene (26 hours post induction)	014357995_02709	50S ribosomal protein L32	0.00772953	2965831	2965850	0.00772953	t2indcon	-3.95695	Coding
CTAACTCCTAAATAATTTTC	+	2965682	2965861	-	T2	CP053300.1	-22	Essential gene (26 hours post induction)	014357995_02709	50S ribosomal protein L32	7.5212e-10	2965864	2965883	7.5212e-10	t2indcon	-8.34008	Coding
GATCCGGCGCTTAACTACCC	+	2965682	2965861	-	T2	CP053300.1	-60	Essential gene (26 hours post induction)	014357995_02709	50S ribosomal protein L32	1.37901e-10	2965902	2965921	1.37901e-10	t2indcon	-8.5572	Coding
CCTGCTTGGCGGTATATATG	-	2985619	2985942	+	T2	CP053300.1	29	Essential gene (26 hours post induction)	014357995_02728	Ferredoxin 1	8.79592e-43	2985590	2985609	8.79592e-43	t2indcon	-2.81699	Coding
CTCCTGCTTGGCGGTATATA	-	2985619	2985942	+	T2	CP053300.1	27	Essential gene (26 hours post induction)	014357995_02728	Ferredoxin 1	2.33822e-71	2985592	2985611	2.33822e-71	t2indcon	-2.24239	Coding
TCCTGCTTGGCGGTATATAT	-	2985619	2985942	+	T2	CP053300.1	28	Essential gene (26 hours post induction)	014357995_02728	Ferredoxin 1	5.11567e-21	2985591	2985610	5.11567e-21	t2indcon	-2.96138	Coding
TTCAGTTACAATGCCGCTTT	+	2985619	2985942	+	T2	CP053300.1	66	Essential gene (26 hours post induction)	014357995_02728	Ferredoxin 1	4.14094e-38	2985553	2985572	4.14094e-38	t2indcon	-2.06296	Template
AATTATATGTTCTTGCGGAC	-	3006219	3007478	+	T2	CP053300.1	47	Essential gene (26 hours post induction)	014357995_02750	Protease HtpX	3.12909e-49	3006172	3006191	3.12909e-49	t2indcon	-3.47604	Coding
AATTCTCGCATAGAACCCTT	+	3006219	3007478	+	T2	CP053300.1	31	Essential gene (26 hours post induction)	014357995_02750	Protease HtpX	0.00445798	3006188	3006207	0.00445798	t2indcon	-3.26434	Template
GCGAGAATTATATGTTCTTG	-	3006219	3007478	+	T2	CP053300.1	42	Essential gene (26 hours post induction)	014357995_02750	Protease HtpX	0.00847719	3006177	3006196	0.00847719	t2indcon	-4.11981	Coding
GGTGACATCGAAGGCGCCAA	-	3006219	3007478	+	T2	CP053300.1	12	Essential gene (26 hours post induction)	014357995_02750	Protease HtpX	1.01505e-12	3006207	3006226	1.01505e-12	t2indcon	-9.2235	Coding
GTGACATCGAAGGCGCCAAA	-	3006219	3007478	+	T2	CP053300.1	13	Essential gene (26 hours post induction)	014357995_02750	Protease HtpX	1.0332e-08	3006206	3006225	1.0332e-08	t2indcon	-4.78496	Coding
TCATGATTCATCCTGGAAAA	+	3006219	3007478	+	T2	CP053300.1	129	Essential gene (26 hours post induction)	014357995_02750	Protease HtpX	6.26341e-20	3006090	3006109	6.26341e-20	t2indcon	-2.36748	Template
ACCTGGTTCATTTCAGTAAT	+	3011235	3012029	-	T2	CP053300.1	-9	Essential gene (26 hours post induction)	014357995_02756	tRNA (guanine-N(1)-)-methyltransferase	0.0458025	3012019	3012038	0.0458025	t2indcon	-6.13038	Coding
GCACCGCGCTCTCGGTAACC	+	3011235	3012029	-	T2	CP053300.1	8	Essential gene (26 hours post induction)	014357995_02756	tRNA (guanine-N(1)-)-methyltransferase	6.74272e-09	3012002	3012021	6.74272e-09	t2indcon	-8.06003	Coding
GGTCAGTGCGCGGAACATCT	+	3011235	3012029	-	T2	CP053300.1	55	Essential gene (26 hours post induction)	014357995_02756	tRNA (guanine-N(1)-)-methyltransferase	2.47339e-07	3011955	3011974	2.47339e-07	t2indcon	-7.65928	Coding
CCACTCTTTTCACTGGCACC	+	3019297	3020046	-	T2	CP053300.1	11	Essential gene (26 hours post induction)	014357995_02765	Electron transfer flavoprotein subunit beta	1.07805e-37	3020016	3020035	1.07805e-37	t2indcon	-2.12632	Coding
TAATCGACCACTCTTTTCAC	+	3019297	3020046	-	T2	CP053300.1	18	Essential gene (26 hours post induction)	014357995_02765	Electron transfer flavoprotein subunit beta	1.48687e-30	3020009	3020028	1.48687e-30	t2indcon	-2.47919	Coding
CGGGTTGGAGGTTTGCAGGT	+	3033432	3035162	-	T2	CP053300.1	25	Essential gene (26 hours post induction)	014357995_02780	30S ribosomal protein S1	3.60999e-06	3035118	3035137	3.60999e-06	t2indcon	-7.36809	Coding
CTCTTCGAACAGAGCCGCAA	+	3033432	3035162	-	T2	CP053300.1	58	Essential gene (26 hours post induction)	014357995_02780	30S ribosomal protein S1	6.60118e-09	3035085	3035104	6.60118e-09	t2indcon	-8.05104	Coding
CTCTTCGAACAGAGCCGCAA	+	3033432	3035162	-	T2	CP053300.1	58	Essential gene (8 hours post induction)	014357995_02780	30S ribosomal protein S1	6.60118e-09	3035085	3035104	6.60118e-09	t2indcon	-8.05104	Coding
GAACAGAGCCGCAAAGGATT	+	3033432	3035162	-	T2	CP053300.1	52	Essential gene (26 hours post induction)	014357995_02780	30S ribosomal protein S1	1.5422e-13	3035091	3035110	1.5422e-13	t2indcon	-9.50434	Coding
GAACAGAGCCGCAAAGGATT	+	3033432	3035162	-	T2	CP053300.1	52	Essential gene (8 hours post induction)	014357995_02780	30S ribosomal protein S1	1.5422e-13	3035091	3035110	1.5422e-13	t2indcon	-9.50434	Coding
GCCGCAAAGGATTCGGTATT	+	3033432	3035162	-	T2	CP053300.1	45	Essential gene (8 hours post induction)	014357995_02780	30S ribosomal protein S1	0.00129139	3035098	3035117	0.00129139	t2indcon	-5.7725	Coding
GCCGCAAAGGATTCGGTATT	+	3033432	3035162	-	T2	CP053300.1	45	Essential gene (26 hours post induction)	014357995_02780	30S ribosomal protein S1	0.00129139	3035098	3035117	0.00129139	t2indcon	-5.7725	Coding
GCCGGAATGGCAGGCTGAAA	+	3033432	3035162	-	T2	CP053300.1	-39	Essential gene (26 hours post induction)	014357995_02780	30S ribosomal protein S1	0.000395949	3035182	3035201	0.000395949	t2indcon	-3.42429	Coding
GCCGGAATGGCAGGCTGAAA	+	3033432	3035162	-	T2	CP053300.1	-39	Essential gene (8 hours post induction)	014357995_02780	30S ribosomal protein S1	0.000395949	3035182	3035201	0.000395949	t2indcon	-3.42429	Coding
TATTCGGGTTGGAGGTTTGC	+	3033432	3035162	-	T2	CP053300.1	29	Essential gene (26 hours post induction)	014357995_02780	30S ribosomal protein S1	2.02454e-05	3035114	3035133	2.02454e-05	t2indcon	-7.1811	Coding
ATTTCCTCCTCTAGGGAGGT	+	3041455	3044058	-	T2	CP053300.1	30	Essential gene (8 hours post induction)	014357995_02787	DNA gyrase subunit A	0.000188296	3044009	3044028	0.000188296	t2indcon	-6.93192	Coding
ATTTCCTCCTCTAGGGAGGT	+	3041455	3044058	-	T1	CP053300.1	30	Essential gene (26 hours post induction)	014357995_02787	DNA gyrase subunit A	0.0300358	3044009	3044028	0.0300358	t1indcon	-2.88084	Coding
ATTTCCTCCTCTAGGGAGGT	+	3041455	3044058	-	T1	CP053300.1	30	Essential gene (8 hours post induction)	014357995_02787	DNA gyrase subunit A	0.0300358	3044009	3044028	0.0300358	t1indcon	-2.88084	Coding
ATTTCCTCCTCTAGGGAGGT	+	3041455	3044058	-	T2	CP053300.1	30	Essential gene (26 hours post induction)	014357995_02787	DNA gyrase subunit A	0.000188296	3044009	3044028	0.000188296	t2indcon	-6.93192	Coding
CATTTCCTCCTCTAGGGAGG	+	3041455	3044058	-	T1	CP053300.1	31	Essential gene (26 hours post induction)	014357995_02787	DNA gyrase subunit A	2.61243e-20	3044008	3044027	2.61243e-20	t1indcon	-2.13532	Coding
CATTTCCTCCTCTAGGGAGG	+	3041455	3044058	-	T2	CP053300.1	31	Essential gene (26 hours post induction)	014357995_02787	DNA gyrase subunit A	7.35923e-16	3044008	3044027	7.35923e-16	t2indcon	-10.2189	Coding
CATTTCCTCCTCTAGGGAGG	+	3041455	3044058	-	T1	CP053300.1	31	Essential gene (8 hours post induction)	014357995_02787	DNA gyrase subunit A	2.61243e-20	3044008	3044027	2.61243e-20	t1indcon	-2.13532	Coding
CATTTCCTCCTCTAGGGAGG	+	3041455	3044058	-	T2	CP053300.1	31	Essential gene (8 hours post induction)	014357995_02787	DNA gyrase subunit A	7.35923e-16	3044008	3044027	7.35923e-16	t2indcon	-10.2189	Coding
CCTGCCCACCTCCCTAGAGG	-	3041455	3044058	-	T2	CP053300.1	23	Essential gene (8 hours post induction)	014357995_02787	DNA gyrase subunit A	4.05636e-10	3044016	3044035	4.05636e-10	t2indcon	-8.39137	Template
CCTGCCCACCTCCCTAGAGG	-	3041455	3044058	-	T2	CP053300.1	23	Essential gene (26 hours post induction)	014357995_02787	DNA gyrase subunit A	4.05636e-10	3044016	3044035	4.05636e-10	t2indcon	-8.39137	Template
CTCCTCTAGGGAGGTGGGCA	+	3041455	3044058	-	T2	CP053300.1	25	Essential gene (26 hours post induction)	014357995_02787	DNA gyrase subunit A	2.15053e-06	3044014	3044033	2.15053e-06	t2indcon	-7.45816	Coding
AAGACGTCATGGGGAAATCG	-	3111092	3111832	+	T2	CP053300.1	10	Essential gene (26 hours post induction)	014357995_02857	Ribonuclease PH	1.64381e-14	3111082	3111101	1.64381e-14	t2indcon	-2.04207	Coding
CCCGGCGCGTCGGAAAGCGC	+	3111092	3111832	+	T2	CP053300.1	123	Essential gene (26 hours post induction)	014357995_02857	Ribonuclease PH	4.50112e-48	3110969	3110988	4.50112e-48	t2indcon	-2.23116	Template
ATGTCGAGCATGGGAGGACT	+	3125904	3127205	-	T2	CP053300.1	-9	Essential gene (26 hours post induction)	014357995_02874	Serine--tRNA ligase	9.67178e-30	3127195	3127214	9.67178e-30	t2indcon	-2.69662	Coding
CCGCCACGGCACCGTCCGGA	+	3125904	3127205	-	T2	CP053300.1	-73	Essential gene (26 hours post induction)	014357995_02874	Serine--tRNA ligase	1.75652e-11	3127259	3127278	1.75652e-11	t2indcon	-8.82778	Coding
GGAAAATCGTTGTGTAAGAC	+	3125904	3127205	-	T2	CP053300.1	-30	Essential gene (26 hours post induction)	014357995_02874	Serine--tRNA ligase	2.38247e-10	3127216	3127235	2.38247e-10	t2indcon	-8.51257	Coding
GTCGAGGGTGTAGCCGCGAT	+	3125904	3127205	-	T2	CP053300.1	58	Essential gene (26 hours post induction)	014357995_02874	Serine--tRNA ligase	0.000344065	3127128	3127147	0.000344065	t2indcon	-5.8537	Coding
TTGCTGCGCAAAGACCTCGA	-	3125904	3127205	-	T2	CP053300.1	15	Essential gene (26 hours post induction)	014357995_02874	Serine--tRNA ligase	1.11584e-29	3127171	3127190	1.11584e-29	t2indcon	-3.13493	Template
AAAGTCCTGATTCTCGGTTC	+	3132687	3133649	+	T2	CP053300.1	-21	Essential gene (26 hours post induction)	014357995_02880	Thioredoxin reductase	6.14402e-16	3132708	3132727	6.14402e-16	t2indcon	-2.00017	Template
ATCAGGACTTTGGCGTGTTT	-	3132687	3133649	+	T2	CP053300.1	-12	Essential gene (26 hours post induction)	014357995_02880	Thioredoxin reductase	2.01823e-34	3132699	3132718	2.01823e-34	t2indcon	-2.13189	Coding
CGTGGAGGCGAGCGTCATAA	-	3151926	3153068	+	T2	CP053300.1	2	Essential gene (26 hours post induction)	014357995_02898	Riboflavin biosynthesis protein RibBA	0.00868755	3151924	3151943	0.00868755	t2indcon	-2.28846	Coding
GCGTGGAGGCGAGCGTCATA	-	3151926	3153068	+	T2	CP053300.1	1	Essential gene (26 hours post induction)	014357995_02898	Riboflavin biosynthesis protein RibBA	2.99459e-14	3151925	3151944	2.99459e-14	t2indcon	-2.18784	Coding
GTGGAGGCGAGCGTCATAAG	-	3151926	3153068	+	T2	CP053300.1	3	Essential gene (26 hours post induction)	014357995_02898	Riboflavin biosynthesis protein RibBA	9.98873e-21	3151923	3151942	9.98873e-21	t2indcon	-2.09948	Coding
TGGAGGCGAGCGTCATAAGG	-	3151926	3153068	+	T2	CP053300.1	4	Essential gene (26 hours post induction)	014357995_02898	Riboflavin biosynthesis protein RibBA	1.49552e-41	3151922	3151941	1.49552e-41	t2indcon	-2.08891	Coding
ATTGTCCGATTTCCATGATC	-	3153122	3153637	+	T2	CP053300.1	4	Essential gene (26 hours post induction)	014357995_02899	6,2C7-dimethyl-8-ribityllumazine synthase	7.7118e-29	3153118	3153137	7.7118e-29	t2indcon	-2.58472	Coding
GATTTCCATGATCTGGTCCG	-	3153122	3153637	+	T2	CP053300.1	11	Essential gene (26 hours post induction)	014357995_02899	6,2C7-dimethyl-8-ribityllumazine synthase	1.70629e-23	3153111	3153130	1.70629e-23	t2indcon	-2.31134	Coding
TGGTCCGTGGTGTGGATGAA	-	3153122	3153637	+	T2	CP053300.1	24	Essential gene (26 hours post induction)	014357995_02899	6,2C7-dimethyl-8-ribityllumazine synthase	1.20578e-31	3153098	3153117	1.20578e-31	t2indcon	-2.2491	Coding
CAGCTCGCGCGATTGTCGGC	-	3153634	3154071	+	T2	CP053300.1	-16	Essential gene (26 hours post induction)	014357995_02900	hypothetical protein	4.26777e-47	3153650	3153669	4.26777e-47	t2indcon	-2.19784	Coding
CCAGCTCGCGCGATTGTCGG	-	3153634	3154071	+	T2	CP053300.1	-17	Essential gene (26 hours post induction)	014357995_02900	hypothetical protein	2.1131e-14	3153651	3153670	2.1131e-14	t2indcon	-2.50274	Coding
TCGACAGCAGCCACTGATAC	-	3153634	3154071	+	T2	CP053300.1	-50	Essential gene (26 hours post induction)	014357995_02900	hypothetical protein	3.11147e-19	3153684	3153703	3.11147e-19	t2indcon	-2.14401	Coding
CCGGACGCGAAGCTGAGCAT	-	3213602	3214708	+	T2	CP053300.1	0	Essential gene (26 hours post induction)	014357995_02965	putative undecaprenyl-phosphate N-acetylglucosaminyl 1-phosphate transferase	0.00214018	3213602	3213621	0.00214018	t2indcon	-5.57387	Coding
GCGATAGACCGGGAAACGCT	+	3297832	3298311	-	T2	CP053300.1	-29	Essential gene (26 hours post induction)	014357995_03040	Transcriptional repressor NrdR	4.71519e-35	3298321	3298340	4.71519e-35	t2indcon	-2.37296	Coding
GACGTTCGCGATGGTGCTTT	+	3298318	3299565	-	T2	CP053300.1	16	Essential gene (26 hours post induction)	014357995_03041	Serine hydroxymethyltransferase 2	0.0104082	3299530	3299549	0.0104082	t2indcon	-3.46679	Coding
GGTTTCCGTTAAGTGTGTAC	+	3298318	3299565	-	T2	CP053300.1	-22	Essential gene (26 hours post induction)	014357995_03041	Serine hydroxymethyltransferase 2	6.22831e-05	3299568	3299587	6.22831e-05	t2indcon	-3.4338	Coding
TTGACCGGAGTGGCCGAGTA	+	3298318	3299565	-	T2	CP053300.1	-45	Essential gene (26 hours post induction)	014357995_03041	Serine hydroxymethyltransferase 2	9.99348e-13	3299591	3299610	9.99348e-13	t2indcon	-2.49856	Coding
CCGCGGCGGCCCGCTCTCTC	-	3426144	3428165	+	T2	CP053300.1	65	Essential gene (26 hours post induction)	014357995_03148	preprotein translocase subunit SecD	4.00377e-45	3426079	3426098	4.00377e-45	t2indcon	-3.14853	Coding
TGGCGTGAAAGCGTCGCGTC	-	3426144	3428165	+	T2	CP053300.1	40	Essential gene (26 hours post induction)	014357995_03148	preprotein translocase subunit SecD	3.63666e-35	3426104	3426123	3.63666e-35	t2indcon	-2.55959	Coding
AAATTCCATGGCTTCGTCTC	-	3428184	3429134	+	T2	CP053300.1	11	Essential gene (26 hours post induction)	014357995_03149	preprotein translocase subunit SecF	2.76268e-06	3428173	3428192	2.76268e-06	t2indcon	-7.4037	Coding
GGAAGAATGTCGCAAAAACA	+	3467019	3468167	+	T2	CP053300.1	134	Essential gene (26 hours post induction)	014357995_03187	Anhydro-N-acetylmuramic acid kinase	2.63844e-109	3466885	3466904	2.63844e-109	t2indcon	-2.81808	Template
TGTTTTTGCGACATTCTTCC	-	3467019	3468167	+	T2	CP053300.1	134	Essential gene (26 hours post induction)	014357995_03187	Anhydro-N-acetylmuramic acid kinase	3.72608e-23	3466885	3466904	3.72608e-23	t2indcon	-2.6557	Coding
CTTCGGCACGATCTTCTGAT	-	3468275	3468646	-	T2	CP053300.1	-60	Essential gene (26 hours post induction)	014357995_03188	Iron-sulfur cluster insertion protein ErpA	1.17281e-22	3468687	3468706	1.17281e-22	t2indcon	-3.70446	Template
GGTCGTCGTTGCTGCGGTTT	+	3468275	3468646	-	T2	CP053300.1	16	Essential gene (26 hours post induction)	014357995_03188	Iron-sulfur cluster insertion protein ErpA	3.74433e-11	3468611	3468630	3.74433e-11	t2indcon	-2.30154	Coding
TCGGTGAAGACGAACGGCAG	+	3468275	3468646	-	T2	CP053300.1	45	Essential gene (26 hours post induction)	014357995_03188	Iron-sulfur cluster insertion protein ErpA	2.61088e-36	3468582	3468601	2.61088e-36	t2indcon	-2.66919	Coding
TCTGATCGGCCCTACAATAG	-	3468275	3468646	-	T2	CP053300.1	-46	Essential gene (26 hours post induction)	014357995_03188	Iron-sulfur cluster insertion protein ErpA	1.06028e-13	3468673	3468692	1.06028e-13	t2indcon	-9.53664	Template
CGAGCATCAAAAACGATCTG	+	3499678	3500229	-	T2	CP053300.1	8	Essential gene (26 hours post induction)	014357995_03216	LPS-assembly lipoprotein RlpB	3.40874e-47	3500202	3500221	3.40874e-47	t2indcon	-3.36202	Coding
TTCTGGGTACGTCCGACGGC	+	3499678	3500229	-	T2	CP053300.1	-29	Essential gene (26 hours post induction)	014357995_03216	LPS-assembly lipoprotein RlpB	0.0367839	3500239	3500258	0.0367839	t2indcon	-4.1699	Coding
AAGCCGCCGCCCAGGGCGAC	-	3500268	3502862	-	T2	CP053300.1	31	Essential gene (26 hours post induction)	014357995_03217	Leucine--tRNA ligase	2.69478e-16	3502812	3502831	2.69478e-16	t2indcon	-2.35304	Template
CGGCTGCGCGCCAGTCGCCC	+	3500268	3502862	-	T2	CP053300.1	44	Essential gene (26 hours post induction)	014357995_03217	Leucine--tRNA ligase	2.96414e-06	3502799	3502818	2.96414e-06	t2indcon	-4.09701	Coding
GGCTGCGCGCCAGTCGCCCT	+	3500268	3502862	-	T2	CP053300.1	43	Essential gene (26 hours post induction)	014357995_03217	Leucine--tRNA ligase	2.72404e-05	3502800	3502819	2.72404e-05	t2indcon	-4.34643	Coding
CCGATATTCTTGAGATCCGT	-	3506099	3506527	+	T2	CP053300.1	-12	Essential gene (26 hours post induction)	014357995_03222	Ferric uptake regulation protein	0.00907185	3506111	3506130	0.00907185	t2indcon	-2.97202	Coding
GGTGCCGAGAAGGTTCAGGT	-	3549242	3549694	+	T2	CP053300.1	-31	Essential gene (26 hours post induction)	014357995_03263	3-dehydroquinate dehydratase	6.92973e-200	3549273	3549292	6.92973e-200	t2indcon	-4.00944	Coding
GTGCCGAGAAGGTTCAGGTT	-	3549242	3549694	+	T2	CP053300.1	-30	Essential gene (26 hours post induction)	014357995_03263	3-dehydroquinate dehydratase	9.33941e-13	3549272	3549291	9.33941e-13	t2indcon	-9.23578	Coding
ATACGTGAAAGCGCCGGTTA	-	3549761	3550234	+	T2	CP053300.1	37	Essential gene (26 hours post induction)	014357995_03264	Biotin carboxyl carrier protein of acetyl-CoA carboxylase	0.00102173	3549724	3549743	0.00102173	t2indcon	-6.2766	Coding
ATACGTGAAAGCGCCGGTTA	-	3549761	3550234	+	T2	CP053300.1	37	Essential gene (8 hours post induction)	014357995_03264	Biotin carboxyl carrier protein of acetyl-CoA carboxylase	0.00102173	3549724	3549743	0.00102173	t2indcon	-6.2766	Coding
ATTGAAAGGGGAATTCCCGA	+	3549761	3550234	+	T2	CP053300.1	19	Essential gene (26 hours post induction)	014357995_03264	Biotin carboxyl carrier protein of acetyl-CoA carboxylase	2.58961e-44	3549742	3549761	2.58961e-44	t2indcon	-3.22393	Template
ATTGAAAGGGGAATTCCCGA	+	3549761	3550234	+	T2	CP053300.1	19	Essential gene (8 hours post induction)	014357995_03264	Biotin carboxyl carrier protein of acetyl-CoA carboxylase	2.58961e-44	3549742	3549761	2.58961e-44	t2indcon	-3.22393	Template
TACGTGAAAGCGCCGGTTAG	-	3549761	3550234	+	T2	CP053300.1	38	Essential gene (26 hours post induction)	014357995_03264	Biotin carboxyl carrier protein of acetyl-CoA carboxylase	0.00561421	3549723	3549742	0.00561421	t2indcon	-5.57434	Coding
TCAGCTTACGAAGATCCATC	-	3549761	3550234	+	T2	CP053300.1	1	Essential gene (26 hours post induction)	014357995_03264	Biotin carboxyl carrier protein of acetyl-CoA carboxylase	2.5646e-05	3549760	3549779	2.5646e-05	t2indcon	-7.15309	Coding
TGAAAGCGCCGGTTAGGGGC	-	3549761	3550234	+	T2	CP053300.1	42	Essential gene (8 hours post induction)	014357995_03264	Biotin carboxyl carrier protein of acetyl-CoA carboxylase	6.63432e-12	3549719	3549738	6.63432e-12	t2indcon	-8.95587	Coding
TGAAAGCGCCGGTTAGGGGC	-	3549761	3550234	+	T2	CP053300.1	42	Essential gene (26 hours post induction)	014357995_03264	Biotin carboxyl carrier protein of acetyl-CoA carboxylase	6.63432e-12	3549719	3549738	6.63432e-12	t2indcon	-8.95587	Coding
AGGGGCGCGCGAACGGCGCC	-	3550320	3551687	+	T2	CP053300.1	40	Essential gene (26 hours post induction)	014357995_03265	Biotin carboxylase	6.04877e-15	3550280	3550299	6.04877e-15	t2indcon	-9.94012	Coding
CAGCGCGATTTCACCGCGGT	-	3550320	3551687	+	T2	CP053300.1	-25	Essential gene (26 hours post induction)	014357995_03265	Biotin carboxylase	1.15669e-05	3550345	3550364	1.15669e-05	t2indcon	-4.67904	Coding
CTCTTCGAGGGGCGCGCGAA	-	3550320	3551687	+	T2	CP053300.1	33	Essential gene (26 hours post induction)	014357995_03265	Biotin carboxylase	5.50082e-12	3550287	3550306	5.50082e-12	t2indcon	-8.98031	Coding
CTCTTCGAGGGGCGCGCGAA	-	3550320	3551687	+	T2	CP053300.1	33	Essential gene (8 hours post induction)	014357995_03265	Biotin carboxylase	5.50082e-12	3550287	3550306	5.50082e-12	t2indcon	-8.98031	Coding
TGCGCAGCGCGATTTCACCG	-	3550320	3551687	+	T2	CP053300.1	-29	Essential gene (8 hours post induction)	014357995_03265	Biotin carboxylase	0.0110147	3550349	3550368	0.0110147	t2indcon	-5.63484	Coding
TGCGCAGCGCGATTTCACCG	-	3550320	3551687	+	T2	CP053300.1	-29	Essential gene (26 hours post induction)	014357995_03265	Biotin carboxylase	0.0110147	3550349	3550368	0.0110147	t2indcon	-5.63484	Coding
ACTCATGCTTACGCTTCTTC	-	3551690	3552592	+	T2	CP053300.1	14	Essential gene (26 hours post induction)	014357995_03266	Ribosomal protein L11 methyltransferase	0.0099133	3551676	3551695	0.0099133	t2indcon	-5.33243	Coding
CTGGGACGTCGCGTTGTCGG	+	3559023	3562028	-	T2	CP053300.1	10	Essential gene (26 hours post induction)	014357995_03273	Ribonucleoside-diphosphate reductase 1 subunit alpha	3.75095e-66	3561999	3562018	3.75095e-66	t2indcon	-3.48412	Coding
GTACTGGGACGTCGCGTTGT	+	3559023	3562028	-	T2	CP053300.1	13	Essential gene (26 hours post induction)	014357995_03273	Ribonucleoside-diphosphate reductase 1 subunit alpha	6.29315e-12	3561996	3562015	6.29315e-12	t2indcon	-8.96546	Coding
ATGGGGAGCGATGGACAGTG	-	3564378	3565745	+	T2	CP053300.1	18	Essential gene (26 hours post induction)	014357995_03277	Signal recognition particle protein	7.02341e-17	3564360	3564379	7.02341e-17	t2indcon	-2.28696	Coding
CGAACAAAGGGAGCCGTCGC	-	3564378	3565745	+	T2	CP053300.1	60	Essential gene (26 hours post induction)	014357995_03277	Signal recognition particle protein	6.19712e-05	3564318	3564337	6.19712e-05	t2indcon	-7.06697	Coding
CTCACCGCATTCCTGTACGG	-	3564378	3565745	+	T2	CP053300.1	130	Essential gene (26 hours post induction)	014357995_03277	Signal recognition particle protein	4.66652e-79	3564248	3564267	4.66652e-79	t2indcon	-2.83863	Coding
GAGTGAGATTGTCGAGCATG	-	3564378	3565745	+	T2	CP053300.1	1	Essential gene (26 hours post induction)	014357995_03277	Signal recognition particle protein	5.46955e-59	3564377	3564396	5.46955e-59	t2indcon	-2.74736	Coding
GCGCGGCGGAACCGAACAAA	-	3564378	3565745	+	T2	CP053300.1	48	Essential gene (26 hours post induction)	014357995_03277	Signal recognition particle protein	6.53627e-51	3564330	3564349	6.53627e-51	t2indcon	-3.50148	Coding
TTGAGTGAGATTGTCGAGCA	-	3564378	3565745	+	T2	CP053300.1	-1	Essential gene (26 hours post induction)	014357995_03277	Signal recognition particle protein	2.23897e-24	3564379	3564398	2.23897e-24	t2indcon	-2.21904	Coding
TTGTCGAGCATGGGGAGCGA	-	3564378	3565745	+	T2	CP053300.1	9	Essential gene (26 hours post induction)	014357995_03277	Signal recognition particle protein	0.0290704	3564369	3564388	0.0290704	t2indcon	-4.51907	Coding
AAAAACGGCGCCCCCAGGCG	+	3567106	3568842	-	T2	CP053300.1	-32	Essential gene (26 hours post induction)	014357995_03280	Proline--tRNA ligase	3.55749e-84	3568855	3568874	3.55749e-84	t2indcon	-2.52557	Coding
CATGCGGACGGTTCCAAAAA	+	3567106	3568842	-	T2	CP053300.1	-17	Essential gene (26 hours post induction)	014357995_03280	Proline--tRNA ligase	2.3587e-12	3568840	3568859	2.3587e-12	t2indcon	-9.13394	Coding
CCGCCTGGGGGCGCCGTTTT	-	3567106	3568842	-	T2	CP053300.1	-33	Essential gene (26 hours post induction)	014357995_03280	Proline--tRNA ligase	2.87033e-48	3568856	3568875	2.87033e-48	t2indcon	-3.44579	Template
GTCGGCGGGTGCCTCTTTCA	+	3567106	3568842	-	T2	CP053300.1	31	Essential gene (26 hours post induction)	014357995_03280	Proline--tRNA ligase	0.000207964	3568792	3568811	0.000207964	t2indcon	-4.26581	Coding
ATTCGAAGGTGGTTGTATGC	+	3569071	3569715	+	T2	CP053300.1	16	Essential gene (26 hours post induction)	014357995_03281	RNA pyrophosphohydrolase	0.0258538	3569055	3569074	0.0258538	t2indcon	-5.68694	Template
GGTTGTATGCTGGATCGTGA	+	3569071	3569715	+	T2	CP053300.1	6	Essential gene (26 hours post induction)	014357995_03281	RNA pyrophosphohydrolase	1.55066e-05	3569065	3569084	1.55066e-05	t2indcon	-3.45133	Template
TTTGATTATAAACAGATAAC	-	3569071	3569715	+	T2	CP053300.1	49	Essential gene (26 hours post induction)	014357995_03281	RNA pyrophosphohydrolase	0.000227216	3569022	3569041	0.000227216	t2indcon	-6.9198	Coding
AAAAGGCAGGCGGCTCTTCC	-	3572939	3573202	-	T2	CP053300.1	10	Essential gene (26 hours post induction)	014357995_03285	50S ribosomal protein L27	3.75484e-15	3573173	3573192	3.75484e-15	t2indcon	-2.27749	Template
ATCTGATTGCTCCTTTACCG	+	3572939	3573202	-	T2	CP053300.1	-18	Essential gene (26 hours post induction)	014357995_03285	50S ribosomal protein L27	1.80374e-11	3573201	3573220	1.80374e-11	t2indcon	-8.84356	Coding
CTCGGAGTCGCGGCCGTTCC	+	3572939	3573202	-	T2	CP053300.1	31	Essential gene (26 hours post induction)	014357995_03285	50S ribosomal protein L27	4.09142e-12	3573152	3573171	4.09142e-12	t2indcon	-9.02094	Coding
GACGTTTCGACTCGGAGTCG	+	3572939	3573202	-	T2	CP053300.1	41	Essential gene (26 hours post induction)	014357995_03285	50S ribosomal protein L27	2.79107e-11	3573142	3573161	2.79107e-11	t2indcon	-8.75837	Coding
TGCGCAGCTCAGTGTAGTTC	+	3572939	3573202	-	T2	CP053300.1	-64	Essential gene (26 hours post induction)	014357995_03285	50S ribosomal protein L27	7.69907e-11	3573247	3573266	7.69907e-11	t2indcon	-8.62386	Coding
CGGATCCTGCGTCGCAGCAC	+	3584451	3587252	-	T2	CP053300.1	-25	Essential gene (26 hours post induction)	014357995_03298	preprotein translocase subunit SecA	8.33576e-13	3587258	3587277	8.33576e-13	t2indcon	-9.25342	Coding
TGCGGCTGCCAAAAATTTTC	+	3584451	3587252	-	T2	CP053300.1	20	Essential gene (26 hours post induction)	014357995_03298	preprotein translocase subunit SecA	0.0168376	3587213	3587232	0.0168376	t2indcon	-3.537	Coding
TGGAGAAAACCGGTTGTCAT	+	3584451	3587252	-	T2	CP053300.1	0	Essential gene (26 hours post induction)	014357995_03298	preprotein translocase subunit SecA	0.00321364	3587233	3587252	0.00321364	t2indcon	-5.86968	Coding
ACTGCTACTCGGCCGTTATT	+	3589929	3591125	-	T2	CP053300.1	-42	Essential gene (26 hours post induction)	014357995_03302	Cell division protein FtsZ	2.96717e-08	3591148	3591167	2.96717e-08	t2indcon	-7.88018	Coding
CCGTTATTCGGCAGGAGATC	+	3589929	3591125	-	T2	CP053300.1	-54	Essential gene (26 hours post induction)	014357995_03302	Cell division protein FtsZ	3.04099e-06	3591160	3591179	3.04099e-06	t2indcon	-2.65919	Coding
GATGATGGTGCCGTTGGTCT	+	3589929	3591125	-	T2	CP053300.1	25	Essential gene (26 hours post induction)	014357995_03302	Cell division protein FtsZ	2.31787e-08	3591081	3591100	2.31787e-08	t2indcon	-7.93099	Coding
TCTCTTGACGGAGGCAACAA	-	3589929	3591125	-	T2	CP053300.1	-19	Essential gene (26 hours post induction)	014357995_03302	Cell division protein FtsZ	4.43237e-25	3591125	3591144	4.43237e-25	t2indcon	-2.51535	Template
CAAAGACTACAAGGATCTGC	-	3591238	3592470	-	T2	CP053300.1	5	Essential gene (26 hours post induction)	014357995_03303	Cell division protein FtsA	6.06443e-37	3592446	3592465	6.06443e-37	t2indcon	-2.4285	Template
CCTCGACATCGGCACGTCGA	-	3591238	3592470	-	T2	CP053300.1	32	Essential gene (26 hours post induction)	014357995_03303	Cell division protein FtsA	7.80431e-60	3592419	3592438	7.80431e-60	t2indcon	-3.08935	Template
CTGCTGGTTTCCCTCGACAT	-	3591238	3592470	-	T2	CP053300.1	21	Essential gene (26 hours post induction)	014357995_03303	Cell division protein FtsA	4.59391e-10	3592430	3592449	4.59391e-10	t2indcon	-2.53036	Template
CTTCGACGTGCCGATGTCGA	+	3591238	3592470	-	T2	CP053300.1	34	Essential gene (26 hours post induction)	014357995_03303	Cell division protein FtsA	1.71459e-196	3592417	3592436	1.71459e-196	t2indcon	-5.44998	Coding
CTTCGACGTGCCGATGTCGA	+	3591238	3592470	-	T1	CP053300.1	34	Essential gene (26 hours post induction)	014357995_03303	Cell division protein FtsA	5.78942e-132	3592417	3592436	5.78942e-132	t1indcon	-2.39052	Coding
TGCGCTTGTCGGTATCGGTC	+	3591238	3592470	-	T2	CP053300.1	-54	Essential gene (26 hours post induction)	014357995_03303	Cell division protein FtsA	1.225e-06	3592505	3592524	1.225e-06	t2indcon	-2.54652	Coding
GAAACGGGAGACGAGGCGAT	+	3596706	3597989	-	T2	CP053300.1	13	Essential gene (26 hours post induction)	014357995_03308	Lipid II flippase FtsW	8.41823e-12	3597957	3597976	8.41823e-12	t2indcon	-8.92227	Coding
GCGGAACACTTCCGCGCGAT	+	3596706	3597989	-	T2	CP053300.1	-61	Essential gene (26 hours post induction)	014357995_03308	Lipid II flippase FtsW	1.21811e-12	3598031	3598050	1.21811e-12	t2indcon	-9.19709	Coding
GTCGCGCCGGTCGTTGAAAC	+	3596706	3597989	-	T2	CP053300.1	28	Essential gene (26 hours post induction)	014357995_03308	Lipid II flippase FtsW	2.41872e-06	3597942	3597961	2.41872e-06	t2indcon	-7.4124	Coding
AGCCCCAGTACGAGCACCAT	+	3597986	3599497	-	T2	CP053300.1	24	Essential gene (26 hours post induction)	014357995_03309	UDP-N-acetylmuramoylalanine--D-glutamate ligase	9.79127e-12	3599454	3599473	9.79127e-12	t2indcon	-8.89835	Coding
CTTTCCTTTACCGCAGCTTG	+	3597986	3599497	-	T2	CP053300.1	-41	Essential gene (26 hours post induction)	014357995_03309	UDP-N-acetylmuramoylalanine--D-glutamate ligase	6.40154e-157	3599519	3599538	6.40154e-157	t2indcon	-3.95526	Coding
TGGTGCTCGTACTGGGGCTC	-	3597986	3599497	-	T2	CP053300.1	25	Essential gene (26 hours post induction)	014357995_03309	UDP-N-acetylmuramoylalanine--D-glutamate ligase	2.53775e-20	3599453	3599472	2.53775e-20	t2indcon	-2.6252	Template
CGCGTGATCCTGGTCGGAGA	+	3600712	3602118	-	T2	CP053300.1	-67	Essential gene (26 hours post induction)	014357995_03311	UDP-N-acetylmuramoyl-tripeptide--D-alanyl-D-alanine ligase	0.0292451	3602166	3602185	0.0292451	t2indcon	-6.2081	Coding
GCGCGAGCCGCGCGTGATCC	+	3600712	3602118	-	T2	CP053300.1	-57	Essential gene (26 hours post induction)	014357995_03311	UDP-N-acetylmuramoyl-tripeptide--D-alanyl-D-alanine ligase	5.1689e-17	3602156	3602175	5.1689e-17	t2indcon	-10.5662	Coding
GGCGCCTCCCTTGCCGTGCG	+	3600712	3602118	-	T2	CP053300.1	-22	Essential gene (26 hours post induction)	014357995_03311	UDP-N-acetylmuramoyl-tripeptide--D-alanyl-D-alanine ligase	1.9165e-17	3602121	3602140	1.9165e-17	t2indcon	-10.703	Coding
TCGCCGTGGACGGTGGCGCC	+	3600712	3602118	-	T2	CP053300.1	42	Essential gene (26 hours post induction)	014357995_03311	UDP-N-acetylmuramoyl-tripeptide--D-alanyl-D-alanine ligase	6.83968e-11	3602057	3602076	6.83968e-11	t2indcon	-8.65548	Coding
ATGCGCCGGATGGGAACTGC	+	3602115	3603653	-	T2	CP053300.1	13	Essential gene (26 hours post induction)	014357995_03312	UDP-N-acetylmuramoyl-L-alanyl-D-glutamate--2,2C6-diaminopimelate ligase	1.69904e-07	3603621	3603640	1.69904e-07	t2indcon	-7.7041	Coding
ATGCTTTGCGCCGCTACCCG	+	3602115	3603653	-	T2	CP053300.1	-64	Essential gene (26 hours post induction)	014357995_03312	UDP-N-acetylmuramoyl-L-alanyl-D-glutamate--2,2C6-diaminopimelate ligase	1.07578e-09	3603698	3603717	1.07578e-09	t2indcon	-8.26613	Coding
GATGCGCCGGATGGGAACTG	+	3602115	3603653	-	T2	CP053300.1	14	Essential gene (26 hours post induction)	014357995_03312	UDP-N-acetylmuramoyl-L-alanyl-D-glutamate--2,2C6-diaminopimelate ligase	0.000209666	3603620	3603639	0.000209666	t2indcon	-6.90957	Coding
CGAGCGGGCGCGCGGATTCG	+	3605494	3605835	-	T2	CP053300.1	-52	Essential gene (26 hours post induction)	014357995_03314	cell division protein FtsL	7.8416e-18	3605868	3605887	7.8416e-18	t2indcon	-2.43737	Coding
GCGCTCCGCAATGCGCATCA	+	3605494	3605835	-	T2	CP053300.1	-28	Essential gene (26 hours post induction)	014357995_03314	cell division protein FtsL	9.03569e-06	3605844	3605863	9.03569e-06	t2indcon	-5.44998	Coding
GCGGCGACTTCCGCTTCGCT	+	3605494	3605835	-	T2	CP053300.1	-71	Essential gene (26 hours post induction)	014357995_03314	cell division protein FtsL	3.58597e-15	3605887	3605906	3.58597e-15	t2indcon	-10.0007	Coding
TGATCAGCAGGAAGATATTG	+	3605494	3605835	-	T2	CP053300.1	11	Essential gene (26 hours post induction)	014357995_03314	cell division protein FtsL	0.000170581	3605805	3605824	0.000170581	t2indcon	-6.95113	Coding
ACTTTCCGCTCTCCCGTTCA	+	3606797	3607225	-	T2	CP053300.1	-18	Essential gene (26 hours post induction)	014357995_03316	cell division protein MraZ	3.71823e-12	3607224	3607243	3.71823e-12	t2indcon	-9.04841	Coding
CACTTTCCGCTCTCCCGTTC	+	3606797	3607225	-	T2	CP053300.1	-17	Essential gene (26 hours post induction)	014357995_03316	cell division protein MraZ	2.05326e-13	3607223	3607242	2.05326e-13	t2indcon	-9.44116	Coding
CGATGCGAAAGGGCGGATGT	-	3606797	3607225	-	T2	CP053300.1	29	Essential gene (26 hours post induction)	014357995_03316	cell division protein MraZ	4.75378e-10	3607177	3607196	4.75378e-10	t2indcon	-8.37128	Template
TCAGCATTGAGCGGGTGCTT	-	3606797	3607225	-	T2	CP053300.1	-46	Essential gene (26 hours post induction)	014357995_03316	cell division protein MraZ	0.000101942	3607252	3607271	0.000101942	t2indcon	-3.59973	Template
ACCGCAGGCGCTATCCTTCC	-	4392	5759	-	T2	CP053301.1	-46	Essential gene (26 hours post induction)	014357995_03384	Initiator Replication protein	1.10067e-11	5786	5805	1.10067e-11	t2indcon	-8.88192	Template
CTATGGTGAGCATGTCGTTC	-	4392	5759	-	T2	CP053301.1	-78	Essential gene (26 hours post induction)	014357995_03384	Initiator Replication protein	3.53901e-13	5818	5837	3.53901e-13	t2indcon	-9.38246	Template
CTTCGTCGTGGCCATACGTC	+	4392	5759	-	T2	CP053301.1	-5	Essential gene (26 hours post induction)	014357995_03384	Initiator Replication protein	0.0349486	5745	5764	0.0349486	t2indcon	-3.4699	Coding
TCCCGGAAGGATAGCGCCTG	+	4392	5759	-	T2	CP053301.1	-42	Essential gene (26 hours post induction)	014357995_03384	Initiator Replication protein	4.28738e-05	5782	5801	4.28738e-05	t2indcon	-7.10955	Coding
TTCTGGACGCACATCACCGC	-	4392	5759	-	T2	CP053301.1	-61	Essential gene (26 hours post induction)	014357995_03384	Initiator Replication protein	0.00117924	5801	5820	0.00117924	t2indcon	-5.78838	Template
CTTGGGACAGTGTCTCAAGC	-	1006780	1007226	+	T2	CP053301.1	82	Essential gene (26 hours post induction)	014357995_04304	Yqey-like protein	9.69556e-97	1006698	1006717	9.69556e-97	t2indcon	-2.1885	Coding
AACGAATGCGGAATCACCGT	-	1007297	1009174	+	T2	CP053301.1	3	Essential gene (26 hours post induction)	014357995_04305	DNA primase	1.40942e-28	1007294	1007313	1.40942e-28	t2indcon	-2.67417	Coding
CGCCCGGCGCACGCATCGCT	-	1007297	1009174	+	T2	CP053301.1	50	Essential gene (26 hours post induction)	014357995_04305	DNA primase	4.98936e-10	1007247	1007266	4.98936e-10	t2indcon	-2.14922	Coding
CGCGGTTCAGCAAATCCTGC	-	1007297	1009174	+	T2	CP053301.1	-20	Essential gene (26 hours post induction)	014357995_04305	DNA primase	0.0430114	1007317	1007336	0.0430114	t2indcon	-2.7611	Coding
AAAAATGCGTTTTGCCATTT	-	1075229	1075930	+	T2	CP053301.1	2	Essential gene (26 hours post induction)	014357995_04358	Succinate dehydrogenase iron-sulfur subunit	3.93516e-10	1075227	1075246	3.93516e-10	t2indcon	-8.4035	Coding
CATTTCGGATTCCTTTGACT	-	1075229	1075930	+	T2	CP053301.1	17	Essential gene (26 hours post induction)	014357995_04358	Succinate dehydrogenase iron-sulfur subunit	0.0115389	1075212	1075231	0.0115389	t2indcon	-5.26152	Coding
CGAGCAGCATGCGCTCATGC	-	1075229	1075930	+	T2	CP053301.1	-86	Essential gene (26 hours post induction)	014357995_04358	Succinate dehydrogenase iron-sulfur subunit	1.2116e-51	1075315	1075334	1.2116e-51	t2indcon	-2.68822	Coding
CGTCCTTGTCCGGATCGTAG	-	1075229	1075930	+	T2	CP053301.1	-29	Essential gene (26 hours post induction)	014357995_04358	Succinate dehydrogenase iron-sulfur subunit	1.61424e-12	1075258	1075277	1.61424e-12	t2indcon	-9.17196	Coding
AAAGAAACGGGATTCGATAA	-	1076274	1077575	+	T2	CP053301.1	40	Essential gene (26 hours post induction)	014357995_04360	Citrate synthase	6.60875e-09	1076234	1076253	6.60875e-09	t2indcon	-8.0537	Coding
CCTCAATCGAAATAAAGAAA	-	1076274	1077575	+	T2	CP053301.1	27	Essential gene (26 hours post induction)	014357995_04360	Citrate synthase	2.03702e-20	1076247	1076266	2.03702e-20	t2indcon	-2.36757	Coding
GGGCACAGCGCGTTACACCT	-	1076274	1077575	+	T2	CP053301.1	61	Essential gene (26 hours post induction)	014357995_04360	Citrate synthase	3.59158e-14	1076213	1076232	3.59158e-14	t2indcon	-2.03923	Coding
GTTGTCGCTGAACGATAGCG	-	1076274	1077575	+	T2	CP053301.1	-25	Essential gene (26 hours post induction)	014357995_04360	Citrate synthase	1.5802e-56	1076299	1076318	1.5802e-56	t2indcon	-2.41515	Coding
TAGATCGGCAGTTCGACGCT	-	1076274	1077575	+	T2	CP053301.1	-51	Essential gene (26 hours post induction)	014357995_04360	Citrate synthase	0.000737189	1076325	1076344	0.000737189	t2indcon	-3.55739	Coding
ACCGACCCGAAAAGCCGCAA	+	1101038	1101910	+	T2	CP053301.1	-42	Essential gene (26 hours post induction)	014357995_04382	Acetyl-coenzyme A carboxylase carboxyl transferase subunit beta	4.63207e-14	1101080	1101099	4.63207e-14	t2indcon	-2.32176	Template
ATGGTTTCCTGTTCCGTGGC	-	1101038	1101910	+	T2	CP053301.1	23	Essential gene (26 hours post induction)	014357995_04382	Acetyl-coenzyme A carboxylase carboxyl transferase subunit beta	1.1878e-10	1101015	1101034	1.1878e-10	t2indcon	-8.56245	Coding
TATGGTTTCCTGTTCCGTGG	-	1101038	1101910	+	T2	CP053301.1	22	Essential gene (26 hours post induction)	014357995_04382	Acetyl-coenzyme A carboxylase carboxyl transferase subunit beta	6.64952e-08	1101016	1101035	6.64952e-08	t2indcon	-7.82125	Coding
TCGTATGGTTTCCTGTTCCG	-	1101038	1101910	+	T2	CP053301.1	19	Essential gene (26 hours post induction)	014357995_04382	Acetyl-coenzyme A carboxylase carboxyl transferase subunit beta	0.0139723	1101019	1101038	0.0139723	t2indcon	-5.8914	Coding
CGTTTAGAATGGCCTCAAGG	-	1153047	1153337	+	T2	CP053301.1	109	Essential gene (26 hours post induction)	014357995_04441	hypothetical protein	6.33583e-28	1152938	1152957	6.33583e-28	t2indcon	-2.2166	Coding
GGTATCGCCACCGTTTAGAA	-	1153047	1153337	+	T2	CP053301.1	98	Essential gene (26 hours post induction)	014357995_04441	hypothetical protein	4.66101e-12	1152949	1152968	4.66101e-12	t2indcon	-9.04538	Coding
ACTCTGGGGTAAATAGTCGA	-	1153806	1154060	+	T2	CP053301.1	65	Essential gene (26 hours post induction)	014357995_04442	hypothetical protein	2.89427e-16	1153741	1153760	2.89427e-16	t2indcon	-2.89443	Coding
TGGACAAATTCGAGCAGAGA	-	1153806	1154060	+	T2	CP053301.1	98	Essential gene (26 hours post induction)	014357995_04442	hypothetical protein	0.0395386	1153708	1153727	0.0395386	t2indcon	-5.52163	Coding
GCCACCCACGGCTTCAGGAA	+	2069420	2069731	-	T2	CP053301.1	30	Essential gene (26 hours post induction)	014357995_05262	hypothetical protein	3.29969e-32	2069682	2069701	3.29969e-32	t2indcon	-2.29298	Coding
GCGGCGCCACCCACGGCTTC	+	2069420	2069731	-	T2	CP053301.1	35	Essential gene (26 hours post induction)	014357995_05262	hypothetical protein	2.09772e-98	2069677	2069696	2.09772e-98	t2indcon	-2.64559	Coding
CAACCGCCCGGGAGCGCCAT	+	2137715	2138794	-	T2	CP053301.1	-78	Essential gene (26 hours post induction)	014357995_05334	Outer membrane porin protein precursor	7.67157e-08	2138853	2138872	7.67157e-08	t2indcon	-7.77219	Coding
CTCGCGACCTTGTTCATAAA	+	2137715	2138794	-	T2	CP053301.1	-51	Essential gene (26 hours post induction)	014357995_05334	Outer membrane porin protein precursor	8.39987e-14	2138826	2138845	8.39987e-14	t2indcon	-9.56989	Coding
GCTCCCTTCTAAAAAGAGGC	+	2137715	2138794	-	T2	CP053301.1	-27	Essential gene (26 hours post induction)	014357995_05334	Outer membrane porin protein precursor	2.94908e-13	2138802	2138821	2.94908e-13	t2indcon	-9.40914	Coding
GGGAGCGCCATCGGTACTGC	+	2137715	2138794	-	T2	CP053301.1	-87	Essential gene (26 hours post induction)	014357995_05334	Outer membrane porin protein precursor	2.77475e-12	2138862	2138881	2.77475e-12	t2indcon	-9.1425	Coding
TAAACGGTCTGCAACCGCCC	+	2137715	2138794	-	T2	CP053301.1	-67	Essential gene (26 hours post induction)	014357995_05334	Outer membrane porin protein precursor	4.10922e-14	2138842	2138861	4.10922e-14	t2indcon	-9.66641	Coding
AAAAATCCCGCGCATTGTAA	-	2993079	2994281	+	T2	CP053301.1	68	Essential gene (26 hours post induction)	014357995_06080	Putative reductase/y4119/YP_4011	0.00270435	2993011	2993030	0.00270435	t2indcon	-4.27225	Coding
ATAAACTCTGAGTAACTGTT	-	630723	631511	-	T2	CP053302.1	-31	Essential gene (26 hours post induction)	014357995_06831	hypothetical protein	1.39497e-11	631523	631542	1.39497e-11	t2indcon	-2.0481	Template
ATGATCGAAGCCGACTTCCT	-	630723	631511	-	T2	CP053302.1	6	Essential gene (26 hours post induction)	014357995_06831	hypothetical protein	3.53666e-05	631486	631505	3.53666e-05	t2indcon	-7.1168	Template
TCTGCACAAGCGTGCTCATA	+	630723	631511	-	T2	CP053302.1	44	Essential gene (26 hours post induction)	014357995_06831	hypothetical protein	0.0358669	631448	631467	0.0358669	t2indcon	-4.68685	Coding
AATGCGGGAAAATTTTTGGC	+	864128	864201	-	T2	CP053300.1	73	Essential gene (26 hours post induction)	trna.15	tRNA-Gln(TTG)	1.1792e-14	864109	864128	1.1792e-14	t2indcon	-9.84592	Coding
AATGCGGGAAAATTTTTGGC	+	864128	864201	-	T2	CP053300.1	73	Essential gene (26 hours post induction)	trna.15	tRNA-Gln(TTG)	1.1792e-14	864109	864128	1.1792e-14	t2indcon	-9.84592	Coding
CACCTGCTTCAGGCTTGGGC	+	864128	864201	-	T2	CP053300.1	97	Essential gene (26 hours post induction)	trna.15	tRNA-Gln(TTG)	0.021606	864085	864104	0.021606	t2indcon	-5.21272	Coding
CACCTGCTTCAGGCTTGGGC	+	864128	864201	-	T2	CP053300.1	97	Essential gene (26 hours post induction)	trna.15	tRNA-Gln(TTG)	0.021606	864085	864104	0.021606	t2indcon	-5.21272	Coding
CCATCAGGCCATCATGGCTG	+	864128	864201	-	T2	CP053300.1	132	Essential gene (26 hours post induction)	trna.15	tRNA-Gln(TTG)	5.46955e-59	864050	864069	5.46955e-59	t2indcon	-3.06205	Coding
CCATCAGGCCATCATGGCTG	+	864128	864201	-	T2	CP053300.1	132	Essential gene (26 hours post induction)	trna.15	tRNA-Gln(TTG)	5.46955e-59	864050	864069	5.46955e-59	t2indcon	-3.06205	Coding
GGGAAATGCGGGAAAATTTT	+	864128	864201	-	T1	CP053300.1	77	Essential gene (26 hours post induction)	trna.15	tRNA-Gln(TTG)	1.59707e-13	864105	864124	1.59707e-13	t1indcon	-2.40699	Coding
GGGAAATGCGGGAAAATTTT	+	864128	864201	-	T2	CP053300.1	77	Essential gene (26 hours post induction)	trna.15	tRNA-Gln(TTG)	1.60406e-11	864105	864124	1.60406e-11	t2indcon	-8.84279	Coding
GGGAAATGCGGGAAAATTTT	+	864128	864201	-	T2	CP053300.1	77	Essential gene (26 hours post induction)	trna.15	tRNA-Gln(TTG)	1.60406e-11	864105	864124	1.60406e-11	t2indcon	-8.84279	Coding
GGGAAATGCGGGAAAATTTT	+	864128	864201	-	T1	CP053300.1	77	Essential gene (26 hours post induction)	trna.15	tRNA-Gln(TTG)	1.59707e-13	864105	864124	1.59707e-13	t1indcon	-2.40699	Coding
GACACGTGGCGATTTTTGGC	-	253737	253809	+	T2	CP053300.1	-72	Essential gene (26 hours post induction)	trna.9	tRNA-Trp(CCA)	7.61402e-11	253809	253828	7.61402e-11	t2indcon	-8.61484	Coding
GACACGTGGCGATTTTTGGC	-	253737	253809	+	T2	CP053300.1	-72	Essential gene (26 hours post induction)	trna.9	tRNA-Trp(CCA)	7.61402e-11	253809	253828	7.61402e-11	t2indcon	-8.61484	Coding
GGAATCGAACCCCCAACCTT	-	253737	253809	+	T2	CP053300.1	-42	Essential gene (26 hours post induction)	trna.9	tRNA-Trp(CCA)	1.14745e-05	253779	253798	1.14745e-05	t2indcon	-7.2646	Coding
GGAATCGAACCCCCAACCTT	-	253737	253809	+	T2	CP053300.1	-42	Essential gene (26 hours post induction)	trna.9	tRNA-Trp(CCA)	1.14745e-05	253779	253798	1.14745e-05	t2indcon	-7.2646	Coding
GTGGGACACGTGGCGATTTT	-	253737	253809	+	T2	CP053300.1	-76	Essential gene (26 hours post induction)	trna.9	tRNA-Trp(CCA)	1.46066e-12	253813	253832	1.46066e-12	t2indcon	-9.18917	Coding
GTGGGACACGTGGCGATTTT	-	253737	253809	+	T2	CP053300.1	-76	Essential gene (26 hours post induction)	trna.9	tRNA-Trp(CCA)	1.46066e-12	253813	253832	1.46066e-12	t2indcon	-9.18917	Coding

## Sheet: Host Factor Genes
Guide.sequence	Guidestrand	genesart	geneend	genestrand	time	Contig	distance	condition	Gene	Description	log2FoldChange	padj	guidestart	guideend	padjguide	Comparison	log2FoldChangeguide	Strandmatch
CATCCGAGCGTCCCCACAAC	-	136700	136912	+	T1	CP053300.1	78	Host Factor gene (6 hours post infection)	014357995_00119	30S ribosomal protein S21	1.32767	0.00221315	136622	136641	0.00221315	T1, Induced_x000D_ Infected	1.32767	Coding
TTAAACGGTCAAAAACGTAG	-	136700	136912	+	T1	CP053300.1	36	Host Factor gene (6 hours post infection)	014357995_00119	30S ribosomal protein S21	1.86276	9.74199e-09	136664	136683	9.74199e-09	T1, Induced_x000D_ Infected	1.86276	Coding
TTTCGATAGCGCGACGAAAG	-	136700	136912	+	T1	CP053300.1	-53	Host Factor gene (6 hours post infection)	014357995_00119	30S ribosomal protein S21	1.1505	0.0330647	136753	136772	0.0330647	T1, Induced_x000D_ Infected	1.1505	Coding
CAATCACCTCACCCTGCATC	-	284213	284431	+	T1	CP053300.1	-23	Host Factor gene (6 hours post infection)	014357995_00265	Translation initiation factor IF-1	1.59101	0.00276314	284236	284255	0.00276314	T1, Induced_x000D_ Infected	1.59101	Coding
CCATAGTCCTTTCAACGCAT	-	284213	284431	+	T1	CP053300.1	16	Host Factor gene (6 hours post infection)	014357995_00265	Translation initiation factor IF-1	2.98205	0.00235452	284197	284216	0.00235452	T1, Induced_x000D_ Infected	2.98205	Coding
CGCGGAAGGTCGCATTCGGG	-	284213	284431	+	T1	CP053300.1	-50	Host Factor gene (6 hours post infection)	014357995_00265	Translation initiation factor IF-1	1.45956	0.0304864	284263	284282	0.0304864	T1, Induced_x000D_ Infected	1.45956	Coding
AAGCGGCTCATCGTTAACAG	-	1388367	1389497	+	T2	CP053300.1	9	Host Factor gene (24 hours post infection)	014357995_01297	Lipopolysaccharide core heptosyltransferase RfaQ	2.23675	0.000524983	1388358	1388377	0.000524983	T2, Induced_x000D_ Infected	2.23675	Coding
AGCGGCTTGAACAGCAATCT	-	1388367	1389497	+	T2	CP053300.1	-48	Host Factor gene (24 hours post infection)	014357995_01297	Lipopolysaccharide core heptosyltransferase RfaQ	2.91043	7.60344e-22	1388415	1388434	7.60344e-22	T2, Induced_x000D_ Infected	2.91043	Coding
CGCGAAGATGTGGATACGTC	-	1388367	1389497	+	T2	CP053300.1	-16	Host Factor gene (24 hours post infection)	014357995_01297	Lipopolysaccharide core heptosyltransferase RfaQ	1.17643	0.0261147	1388383	1388402	0.0261147	T2, Induced_x000D_ Infected	1.17643	Coding
GCGAAGATGTGGATACGTCC	-	1388367	1389497	+	T2	CP053300.1	-15	Host Factor gene (24 hours post infection)	014357995_01297	Lipopolysaccharide core heptosyltransferase RfaQ	2.17588	4.00807e-16	1388382	1388401	4.00807e-16	T2, Induced_x000D_ Infected	2.17588	Coding
TTAACAGCGGGCTGTCTCGA	-	1388367	1389497	+	T2	CP053300.1	22	Host Factor gene (24 hours post infection)	014357995_01297	Lipopolysaccharide core heptosyltransferase RfaQ	1.47416	0.000169487	1388345	1388364	0.000169487	T2, Induced_x000D_ Infected	1.47416	Coding
ACCCCGTGTCGTTGGTACCG	-	1448115	1448384	+	T1	CP053300.1	-50	Host Factor gene (6 hours post infection)	014357995_01357	30S ribosomal protein S15	2.65444	3.77874e-19	1448165	1448184	3.77874e-19	T1, Induced_x000D_ Infected	2.65444	Coding
GATTTCCTTTCTAACTGAAC	-	1448115	1448384	+	T1	CP053300.1	22	Host Factor gene (6 hours post infection)	014357995_01357	30S ribosomal protein S15	3.17526	8.86369e-14	1448093	1448112	8.86369e-14	T1, Induced_x000D_ Infected	3.17526	Coding
GCCGTGCCGTGACTTACAAC	-	1448115	1448384	+	T1	CP053300.1	61	Host Factor gene (6 hours post infection)	014357995_01357	30S ribosomal protein S15	2.51314	2.675e-06	1448054	1448073	2.675e-06	T1, Induced_x000D_ Infected	2.51314	Coding
GTCCGCCTGTTCAGTTAGAA	+	1448115	1448384	+	T1	CP053300.1	30	Host Factor gene (6 hours post infection)	014357995_01357	30S ribosomal protein S15	2.84187	1.02436e-09	1448085	1448104	1.02436e-09	T1, Induced_x000D_ Infected	2.84187	Template
TTCCTTTCTAACTGAACAGG	-	1448115	1448384	+	T1	CP053300.1	25	Host Factor gene (6 hours post infection)	014357995_01357	30S ribosomal protein S15	2.83018	1.862e-08	1448090	1448109	1.862e-08	T1, Induced_x000D_ Infected	2.83018	Coding
GCACCTTGTGCTGGCCCCAC	-	1448675	1450822	+	T1	CP053300.1	-35	Host Factor gene (6 hours post infection)	014357995_01358	Polyribonucleotide nucleotidyltransferase	1.04596	2.70405e-05	1448710	1448729	2.70405e-05	T1, Induced_x000D_ Infected	1.04596	Coding
GGCGTCCCGACCGAATCACC	-	1448675	1450822	+	T1	CP053300.1	75	Host Factor gene (6 hours post infection)	014357995_01358	Polyribonucleotide nucleotidyltransferase	2.28404	1.66019e-29	1448600	1448619	1.66019e-29	T1, Induced_x000D_ Infected	2.28404	Coding
TTTCGAGGCGCACCTTGTGC	-	1448675	1450822	+	T1	CP053300.1	-44	Host Factor gene (6 hours post infection)	014357995_01358	Polyribonucleotide nucleotidyltransferase	2.27683	9.99954e-13	1448719	1448738	9.99954e-13	T1, Induced_x000D_ Infected	2.27683	Coding
ATTGCCGCCGTGCTCTCTCA	-	1532116	1533213	+	T2	CP053300.1	88	Host Factor gene (24 hours post infection)	014357995_01435	TelA-like protein	3.31467	7.82809e-35	1532028	1532047	7.82809e-35	T2, Induced_x000D_ Infected	3.31467	Coding
CAAAAAGCAGAAAAGGAACG	+	1532116	1533213	+	T2	CP053300.1	30	Host Factor gene (24 hours post infection)	014357995_01435	TelA-like protein	2.60324	3.88966e-05	1532086	1532105	3.88966e-05	T2, Induced_x000D_ Infected	2.60324	Template
CACGTAGCAAAAAGCAGAAA	+	1532116	1533213	+	T2	CP053300.1	37	Host Factor gene (24 hours post infection)	014357995_01435	TelA-like protein	1.09556	0.00924606	1532079	1532098	0.00924606	T2, Induced_x000D_ Infected	1.09556	Template
CCGCCCGTGAGAGAGCACGG	+	1532116	1533213	+	T2	CP053300.1	95	Host Factor gene (24 hours post infection)	014357995_01435	TelA-like protein	1.92124	4.73676e-06	1532021	1532040	4.73676e-06	T2, Induced_x000D_ Infected	1.92124	Template
CCGCCGTGCTCTCTCACGGG	-	1532116	1533213	+	T2	CP053300.1	92	Host Factor gene (24 hours post infection)	014357995_01435	TelA-like protein	2.42273	7.15329e-19	1532024	1532043	7.15329e-19	T2, Induced_x000D_ Infected	2.42273	Coding
CTGCCGCCCGTGAGAGAGCA	+	1532116	1533213	+	T2	CP053300.1	98	Host Factor gene (24 hours post infection)	014357995_01435	TelA-like protein	2.69202	1.04181e-69	1532018	1532037	1.04181e-69	T2, Induced_x000D_ Infected	2.69202	Template
AGTTGTGCTTCGGAGCGAAT	-	1533234	1533974	+	T2	CP053300.1	42	Host Factor gene (24 hours post infection)	014357995_01436	hypothetical protein	3.22171	6.28463e-31	1533192	1533211	6.28463e-31	T2, Induced_x000D_ Infected	3.22171	Coding
GTTGTGCTTCGGAGCGAATC	-	1533234	1533974	+	T2	CP053300.1	43	Host Factor gene (24 hours post infection)	014357995_01436	hypothetical protein	2.59221	1.51663e-14	1533191	1533210	1.51663e-14	T2, Induced_x000D_ Infected	2.59221	Coding
GTTTCTCAAGCGTAATCATG	-	1533234	1533974	+	T2	CP053300.1	1	Host Factor gene (24 hours post infection)	014357995_01436	hypothetical protein	2.94079	1.81022e-27	1533233	1533252	1.81022e-27	T2, Induced_x000D_ Infected	2.94079	Coding
AGTTCAGAAAAATGGGCAGG	-	1534018	1535034	+	T2	CP053300.1	33	Host Factor gene (24 hours post infection)	014357995_01437	Integral membrane protein TerC family protein	3.07943	2.51892e-22	1533985	1534004	2.51892e-22	T2, Induced_x000D_ Infected	3.07943	Coding
CAAGATCCCGTTGTCGCTCA	+	1534018	1535034	+	T2	CP053300.1	-14	Host Factor gene (24 hours post infection)	014357995_01437	Integral membrane protein TerC family protein	2.83498	2.78042e-57	1534032	1534051	2.78042e-57	T2, Induced_x000D_ Infected	2.83498	Template
GGTAATCGAGTTCAGAAAAA	-	1534018	1535034	+	T2	CP053300.1	25	Host Factor gene (24 hours post infection)	014357995_01437	Integral membrane protein TerC family protein	2.99892	2.40539e-11	1533993	1534012	2.40539e-11	T2, Induced_x000D_ Infected	2.99892	Coding
GTTCAGAAAAATGGGCAGGC	-	1534018	1535034	+	T2	CP053300.1	34	Host Factor gene (24 hours post infection)	014357995_01437	Integral membrane protein TerC family protein	2.83808	1.85883e-27	1533984	1534003	1.85883e-27	T2, Induced_x000D_ Infected	2.83808	Coding
TCGAGTTCAGAAAAATGGGC	-	1534018	1535034	+	T2	CP053300.1	30	Host Factor gene (24 hours post infection)	014357995_01437	Integral membrane protein TerC family protein	3.1573	1.18381e-07	1533988	1534007	1.18381e-07	T2, Induced_x000D_ Infected	3.1573	Coding
ACGAGGGTTGGGTCTTAAGC	-	1751651	1752388	+	T1	CP053300.1	31	Host Factor gene (6 hours post infection)	014357995_01620	30S ribosomal protein S2	2.2895	1.04181e-05	1751620	1751639	1.04181e-05	T1, Induced_x000D_ Infected	2.2895	Coding
GCCATGTAAATTCTCCACGA	-	1751651	1752388	+	T1	CP053300.1	15	Host Factor gene (6 hours post infection)	014357995_01620	30S ribosomal protein S2	2.11492	0.00668916	1751636	1751655	0.00668916	T1, Induced_x000D_ Infected	2.11492	Coding
GGACACCCGCTTCCAGCATT	-	1751651	1752388	+	T1	CP053300.1	-20	Host Factor gene (6 hours post infection)	014357995_01620	30S ribosomal protein S2	1.72789	0.00180449	1751671	1751690	0.00180449	T1, Induced_x000D_ Infected	1.72789	Coding
TGCCATGTAAATTCTCCACG	-	1751651	1752388	+	T1	CP053300.1	14	Host Factor gene (6 hours post infection)	014357995_01620	30S ribosomal protein S2	1.38421	0.0126803	1751637	1751656	0.0126803	T1, Induced_x000D_ Infected	1.38421	Coding
AGACGCATGGCAAATCCTAT	-	1779116	1780576	+	T1	CP053300.1	12	Host Factor gene (6 hours post infection)	014357995_01648	Inosine-5'-monophosphate dehydrogenase	1.73969	6.51219e-12	1779104	1779123	6.51219e-12	T1, Induced_x000D_ Infected	1.73969	Coding
CAGACGCATGGCAAATCCTA	-	1779116	1780576	+	T1	CP053300.1	11	Host Factor gene (6 hours post infection)	014357995_01648	Inosine-5'-monophosphate dehydrogenase	1.34076	0.00173379	1779105	1779124	0.00173379	T1, Induced_x000D_ Infected	1.34076	Coding
CATCGAAAGTGAGTGCTTTT	-	1779116	1780576	+	T1	CP053300.1	-14	Host Factor gene (6 hours post infection)	014357995_01648	Inosine-5'-monophosphate dehydrogenase	1.3019	9.9996e-06	1779130	1779149	9.9996e-06	T1, Induced_x000D_ Infected	1.3019	Coding
TAATTCGCTTTTGCGCCCAT	+	1779116	1780576	+	T1	CP053300.1	30	Host Factor gene (6 hours post infection)	014357995_01648	Inosine-5'-monophosphate dehydrogenase	1.91247	7.45341e-08	1779086	1779105	7.45341e-08	T1, Induced_x000D_ Infected	1.91247	Template
ATCGCCGGTCAATCCTGCAT	-	1781299	1782918	+	T1	CP053300.1	119	Host Factor gene (6 hours post infection)	014357995_01650	GMP synthase [glutamine-hydrolyzing]	1.45135	0.00944337	1781180	1781199	0.00944337	T1, Induced_x000D_ Infected	1.45135	Coding
GATTTTGTCGTGCATGGCTG	-	1781299	1782918	+	T1	CP053300.1	5	Host Factor gene (6 hours post infection)	014357995_01650	GMP synthase [glutamine-hydrolyzing]	1.48536	3.36622e-08	1781294	1781313	3.36622e-08	T1, Induced_x000D_ Infected	1.48536	Coding
GCACGCGCCGTGCAATCAGT	-	1781299	1782918	+	T1	CP053300.1	-47	Host Factor gene (6 hours post infection)	014357995_01650	GMP synthase [glutamine-hydrolyzing]	2.26769	1.20956e-16	1781346	1781365	1.20956e-16	T1, Induced_x000D_ Infected	2.26769	Coding
TGCGTCAAAAGCATGGACAG	-	1781299	1782918	+	T1	CP053300.1	67	Host Factor gene (6 hours post infection)	014357995_01650	GMP synthase [glutamine-hydrolyzing]	1.47494	1.84768e-24	1781232	1781251	1.84768e-24	T1, Induced_x000D_ Infected	1.47494	Coding
TTGTCGTGCATGGCTGCGGA	-	1781299	1782918	+	T1	CP053300.1	9	Host Factor gene (6 hours post infection)	014357995_01650	GMP synthase [glutamine-hydrolyzing]	2.5046	1.74694e-14	1781290	1781309	1.74694e-14	T1, Induced_x000D_ Infected	2.5046	Coding
TGCTGTGATGTGAAACACCA	-	1907387	1907662	+	T1	CP053300.1	48	Host Factor gene (6 hours post infection)	014357995_01767	30S ribosomal protein S18	1.0599	0.0313609	1907339	1907358	0.0313609	T1, Induced_x000D_ Infected	1.0599	Coding
TGTCGAATTTCTTACCAGTC	-	1907387	1907662	+	T1	CP053300.1	-11	Host Factor gene (6 hours post infection)	014357995_01767	30S ribosomal protein S18	1.76521	2.03885e-11	1907398	1907417	2.03885e-11	T1, Induced_x000D_ Infected	1.76521	Coding
TTGTCGAATTTCTTACCAGT	-	1907387	1907662	+	T1	CP053300.1	-12	Host Factor gene (6 hours post infection)	014357995_01767	30S ribosomal protein S18	1.57954	0.0115924	1907399	1907418	0.0115924	T1, Induced_x000D_ Infected	1.57954	Coding
CATTCATTCCTCTTAGTGCA	+	2384996	2387911	-	T1	CP053300.1	-17	Host Factor gene (6 hours post infection)	014357995_02215	Translation initiation factor IF-2	1.93042	0.00225989	2387909	2387928	0.00225989	T1, Induced_x000D_ Infected	1.93042	Coding
CGATTCCTTGCGGTTAGCAT	+	2384996	2387911	-	T1	CP053300.1	-42	Host Factor gene (6 hours post infection)	014357995_02215	Translation initiation factor IF-2	2.03439	1.58972e-07	2387934	2387953	1.58972e-07	T1, Induced_x000D_ Infected	2.03439	Coding
GATTCCTTGCGGTTAGCATC	+	2384996	2387911	-	T1	CP053300.1	-43	Host Factor gene (6 hours post infection)	014357995_02215	Translation initiation factor IF-2	2.37959	0.00423125	2387935	2387954	0.00423125	T1, Induced_x000D_ Infected	2.37959	Coding
TAGCATCGGGTCAGGCCATA	+	2384996	2387911	-	T1	CP053300.1	-56	Host Factor gene (6 hours post infection)	014357995_02215	Translation initiation factor IF-2	2.02429	4.27253e-14	2387948	2387967	4.27253e-14	T1, Induced_x000D_ Infected	2.02429	Coding
TTTCAGTTCCGCGGCAAATT	+	2384996	2387911	-	T1	CP053300.1	22	Host Factor gene (6 hours post infection)	014357995_02215	Translation initiation factor IF-2	1.3719	0.0136828	2387870	2387889	0.0136828	T1, Induced_x000D_ Infected	1.3719	Coding
CAAAACGCGCGTTGGCTTGA	+	2961269	2961508	-	T1	CP053300.1	-81	Host Factor gene (6 hours post infection)	014357995_02704	Acyl carrier protein	3.03138	2.28308e-07	2961570	2961589	2.28308e-07	T1, Induced_x000D_ Infected	3.03138	Coding
GTTGTCCATTACCCCTCCGA	+	2961269	2961508	-	T1	CP053300.1	-11	Host Factor gene (6 hours post infection)	014357995_02704	Acyl carrier protein	2.07022	7.69092e-10	2961500	2961519	7.69092e-10	T1, Induced_x000D_ Infected	2.07022	Coding
TGTTGTCCATTACCCCTCCG	+	2961269	2961508	-	T1	CP053300.1	-10	Host Factor gene (6 hours post infection)	014357995_02704	Acyl carrier protein	1.06845	0.00331038	2961499	2961518	0.00331038	T1, Induced_x000D_ Infected	1.06845	Coding
ACGGCGACTTCTTGTTTTGC	+	2965682	2965861	-	T1	CP053300.1	11	Host Factor gene (6 hours post infection)	014357995_02709	50S ribosomal protein L32	1.87315	5.79235e-06	2965831	2965850	5.79235e-06	T1, Induced_x000D_ Infected	1.87315	Coding
CTAACTCCTAAATAATTTTC	+	2965682	2965861	-	T1	CP053300.1	-22	Host Factor gene (6 hours post infection)	014357995_02709	50S ribosomal protein L32	2.78767	8.00601e-10	2965864	2965883	8.00601e-10	T1, Induced_x000D_ Infected	2.78767	Coding
GATCCGGCGCTTAACTACCC	+	2965682	2965861	-	T1	CP053300.1	-60	Host Factor gene (6 hours post infection)	014357995_02709	50S ribosomal protein L32	2.14204	9.13471e-06	2965902	2965921	9.13471e-06	T1, Induced_x000D_ Infected	2.14204	Coding
AGCGGTTCGGGATTTGCTTC	+	3109040	3109243	-	T2	CP053300.1	29	Host Factor gene (24 hours post infection)	014357995_02854	DNA-directed RNA polymerase subunit omega	1.91927	1.61452e-10	3109195	3109214	1.61452e-10	T2, Induced_x000D_ Infected	1.91927	Coding
GAATAAGGACTATATTCAGA	-	3109040	3109243	-	T2	CP053300.1	-33	Host Factor gene (24 hours post infection)	014357995_02854	DNA-directed RNA polymerase subunit omega	1.30686	0.00233028	3109257	3109276	0.00233028	T2, Induced_x000D_ Infected	1.30686	Template
GACGGTAATGCGAGCCATGT	+	3109040	3109243	-	T2	CP053300.1	-2	Host Factor gene (24 hours post infection)	014357995_02854	DNA-directed RNA polymerase subunit omega	1.85339	0.000315218	3109226	3109245	0.000315218	T2, Induced_x000D_ Infected	1.85339	Coding
TTCAGAAGGAATTACCAACA	-	3109040	3109243	-	T2	CP053300.1	-19	Host Factor gene (24 hours post infection)	014357995_02854	DNA-directed RNA polymerase subunit omega	1.49063	0.00420265	3109243	3109262	0.00420265	T2, Induced_x000D_ Infected	1.49063	Template
TTGCTTCAGGCAGTCTTCGA	+	3109040	3109243	-	T2	CP053300.1	16	Host Factor gene (24 hours post infection)	014357995_02854	DNA-directed RNA polymerase subunit omega	1.36375	0.0052119	3109208	3109227	0.0052119	T2, Induced_x000D_ Infected	1.36375	Coding
GAAACCTCAAGAATTGTTTT	+	3214787	3216670	-	T2	CP053300.1	-26	Host Factor gene (24 hours post infection)	014357995_02966	UDP-N-acetyl-alpha-D-glucosamine C6 dehydratase	2.77486	7.43069e-11	3216677	3216696	7.43069e-11	T2, Induced_x000D_ Infected	2.77486	Coding
GATGCTCTGGATTGCAACAT	+	3214787	3216670	-	T2	CP053300.1	0	Host Factor gene (24 hours post infection)	014357995_02966	UDP-N-acetyl-alpha-D-glucosamine C6 dehydratase	2.10836	5.01272e-06	3216651	3216670	5.01272e-06	T2, Induced_x000D_ Infected	2.10836	Coding
GTCGAACAGGAAAGCACTCA	+	3214787	3216670	-	T2	CP053300.1	31	Host Factor gene (24 hours post infection)	014357995_02966	UDP-N-acetyl-alpha-D-glucosamine C6 dehydratase	1.99111	9.84217e-06	3216620	3216639	9.84217e-06	T2, Induced_x000D_ Infected	1.99111	Coding
TTTCGGCAGCCACTTGAACC	+	3214787	3216670	-	T2	CP053300.1	-43	Host Factor gene (24 hours post infection)	014357995_02966	UDP-N-acetyl-alpha-D-glucosamine C6 dehydratase	2.76995	3.6198e-12	3216694	3216713	3.6198e-12	T2, Induced_x000D_ Infected	2.76995	Coding
ACCGACACGAGTGGCAACGA	+	3220537	3222504	-	T2	CP053300.1	48	Host Factor gene (24 hours post infection)	014357995_02971	Hyaluronan synthase	2.07726	0.000111448	3222437	3222456	0.000111448	T2, Induced_x000D_ Infected	2.07726	Coding
CCACGAACCGAGGCCACGTA	+	3220537	3222504	-	T2	CP053300.1	-44	Host Factor gene (24 hours post infection)	014357995_02971	Hyaluronan synthase	1.36675	0.00257238	3222529	3222548	0.00257238	T2, Induced_x000D_ Infected	1.36675	Coding
CGTTCGACACCATATTTTGT	+	3220537	3222504	-	T2	CP053300.1	14	Host Factor gene (24 hours post infection)	014357995_02971	Hyaluronan synthase	1.7883	0.0243941	3222471	3222490	0.0243941	T2, Induced_x000D_ Infected	1.7883	Coding
CGCGCGTCGCCGAACACCCT	+	3229485	3230036	-	T2	CP053300.1	54	Host Factor gene (24 hours post infection)	014357995_02978	dTDP-4-dehydrorhamnose 3,2C5-epimerase	1.96266	1.68975e-06	3229963	3229982	1.68975e-06	T2, Induced_x000D_ Infected	1.96266	Coding
CGGTTCGATGATCTTGACTT	+	3229485	3230036	-	T2	CP053300.1	34	Host Factor gene (24 hours post infection)	014357995_02978	dTDP-4-dehydrorhamnose 3,2C5-epimerase	2.30968	7.50311e-14	3229983	3230002	7.50311e-14	T2, Induced_x000D_ Infected	2.30968	Coding
GATCCGTGAGAATATTTTTG	+	3229485	3230036	-	T2	CP053300.1	-27	Host Factor gene (24 hours post infection)	014357995_02978	dTDP-4-dehydrorhamnose 3,2C5-epimerase	4.06699	9.57004e-18	3230044	3230063	9.57004e-18	T2, Induced_x000D_ Infected	4.06699	Coding
AACTACGCGAAACGCACCTG	-	3230021	3230914	-	T2	CP053300.1	-32	Host Factor gene (24 hours post infection)	014357995_02979	Glucose-1-phosphate thymidylyltransferase 1	1.52395	0.00123143	3230927	3230946	0.00123143	T2, Induced_x000D_ Infected	1.52395	Template
AGTTCGTTTCGACCCACTTG	+	3230021	3230914	-	T2	CP053300.1	-48	Host Factor gene (24 hours post infection)	014357995_02979	Glucose-1-phosphate thymidylyltransferase 1	3.89793	2.16625e-12	3230943	3230962	2.16625e-12	T2, Induced_x000D_ Infected	3.89793	Coding
CGACCTCATCGGCCCAGACC	+	3230021	3230914	-	T2	CP053300.1	-84	Host Factor gene (24 hours post infection)	014357995_02979	Glucose-1-phosphate thymidylyltransferase 1	2.58282	0.000518071	3230979	3230998	0.000518071	T2, Induced_x000D_ Infected	2.58282	Coding
CGTATCGAAGCAGCTCCTGC	-	3230021	3230914	-	T2	CP053300.1	65	Host Factor gene (24 hours post infection)	014357995_02979	Glucose-1-phosphate thymidylyltransferase 1	1.74821	0.000171501	3230830	3230849	0.000171501	T2, Induced_x000D_ Infected	1.74821	Template
TTCGATACGACGTGCGTGAT	+	3230021	3230914	-	T2	CP053300.1	54	Host Factor gene (24 hours post infection)	014357995_02979	Glucose-1-phosphate thymidylyltransferase 1	2.49417	0.000858484	3230841	3230860	0.000858484	T2, Induced_x000D_ Infected	2.49417	Coding
ATACACGGTGAACACCCTCG	+	3230926	3231987	-	T2	CP053300.1	-36	Host Factor gene (24 hours post infection)	014357995_02980	dTDP-glucose 4,2C6-dehydratase	3.78826	5.24426e-12	3232004	3232023	5.24426e-12	T2, Induced_x000D_ Infected	3.78826	Coding
CAACCAGTCGAGTACATAAT	+	3230926	3231987	-	T2	CP053300.1	40	Host Factor gene (24 hours post infection)	014357995_02980	dTDP-glucose 4,2C6-dehydratase	2.63342	0.00152602	3231928	3231947	0.00152602	T2, Induced_x000D_ Infected	2.63342	Coding
CTCATGATCCTGGTTACGGG	-	3230926	3231987	-	T2	CP053300.1	-3	Host Factor gene (24 hours post infection)	014357995_02980	dTDP-glucose 4,2C6-dehydratase	1.81804	0.00683625	3231971	3231990	0.00683625	T2, Induced_x000D_ Infected	1.81804	Template
TAAAGGGAGCCTCATGATCC	-	3230926	3231987	-	T2	CP053300.1	-13	Host Factor gene (24 hours post infection)	014357995_02980	dTDP-glucose 4,2C6-dehydratase	2.49966	3.90305e-11	3231981	3232000	3.90305e-11	T2, Induced_x000D_ Infected	2.49966	Template
TGTTCACCGTGTATTACTAA	-	3230926	3231987	-	T2	CP053300.1	-30	Host Factor gene (24 hours post infection)	014357995_02980	dTDP-glucose 4,2C6-dehydratase	3.42018	7.45367e-27	3231998	3232017	7.45367e-27	T2, Induced_x000D_ Infected	3.42018	Template
AATACGTGAAAGCGCCGGTT	-	3549761	3550234	+	T1	CP053300.1	36	Host Factor gene (6 hours post infection)	014357995_03264	Biotin carboxyl carrier protein of acetyl-CoA carboxylase	1.5911	0.00271446	3549725	3549744	0.00271446	T1, Induced_x000D_ Infected	1.5911	Coding
ATACGTGAAAGCGCCGGTTA	-	3549761	3550234	+	T1	CP053300.1	37	Host Factor gene (6 hours post infection)	014357995_03264	Biotin carboxyl carrier protein of acetyl-CoA carboxylase	1.76056	8.17745e-15	3549724	3549743	8.17745e-15	T1, Induced_x000D_ Infected	1.76056	Coding
ATTGAAAGGGGAATTCCCGA	+	3549761	3550234	+	T1	CP053300.1	19	Host Factor gene (6 hours post infection)	014357995_03264	Biotin carboxyl carrier protein of acetyl-CoA carboxylase	1.36806	6.24801e-05	3549742	3549761	6.24801e-05	T1, Induced_x000D_ Infected	1.36806	Template
TACGTGAAAGCGCCGGTTAG	-	3549761	3550234	+	T1	CP053300.1	38	Host Factor gene (6 hours post infection)	014357995_03264	Biotin carboxyl carrier protein of acetyl-CoA carboxylase	2.04611	3.08924e-06	3549723	3549742	3.08924e-06	T1, Induced_x000D_ Infected	2.04611	Coding
AGGGGCGCGCGAACGGCGCC	-	3550320	3551687	+	T1	CP053300.1	40	Host Factor gene (6 hours post infection)	014357995_03265	Biotin carboxylase	1.80595	3.94232e-12	3550280	3550299	3.94232e-12	T1, Induced_x000D_ Infected	1.80595	Coding
CAGCGCGATTTCACCGCGGT	-	3550320	3551687	+	T1	CP053300.1	-25	Host Factor gene (6 hours post infection)	014357995_03265	Biotin carboxylase	1.57388	7.66612e-06	3550345	3550364	7.66612e-06	T1, Induced_x000D_ Infected	1.57388	Coding
CGAGTATTCGTCTCTTCGAG	-	3550320	3551687	+	T1	CP053300.1	22	Host Factor gene (6 hours post infection)	014357995_03265	Biotin carboxylase	1.86582	5.41888e-05	3550298	3550317	5.41888e-05	T1, Induced_x000D_ Infected	1.86582	Coding
CTCTTCGAGGGGCGCGCGAA	-	3550320	3551687	+	T1	CP053300.1	33	Host Factor gene (6 hours post infection)	014357995_03265	Biotin carboxylase	2.3697	3.81305e-07	3550287	3550306	3.81305e-07	T1, Induced_x000D_ Infected	2.3697	Coding
TGCGCAGCGCGATTTCACCG	-	3550320	3551687	+	T1	CP053300.1	-29	Host Factor gene (6 hours post infection)	014357995_03265	Biotin carboxylase	2.39238	2.75767e-20	3550349	3550368	2.75767e-20	T1, Induced_x000D_ Infected	2.39238	Coding
CAACCGCCCGGGAGCGCCAT	+	2137715	2138794	-	T1	CP053301.1	-78	Host Factor gene (6 hours post infection)	014357995_05334	Outer membrane porin protein precursor	2.03254	0.0359662	2138853	2138872	0.0359662	T1, Induced_x000D_ Infected	2.03254	Coding
CTCGCGACCTTGTTCATAAA	+	2137715	2138794	-	T1	CP053301.1	-51	Host Factor gene (6 hours post infection)	014357995_05334	Outer membrane porin protein precursor	1.83687	0.000860848	2138826	2138845	0.000860848	T1, Induced_x000D_ Infected	1.83687	Coding
GCTCCCTTCTAAAAAGAGGC	+	2137715	2138794	-	T1	CP053301.1	-27	Host Factor gene (6 hours post infection)	014357995_05334	Outer membrane porin protein precursor	1.87963	3.11939e-06	2138802	2138821	3.11939e-06	T1, Induced_x000D_ Infected	1.87963	Coding
GGGAGCGCCATCGGTACTGC	+	2137715	2138794	-	T1	CP053301.1	-87	Host Factor gene (6 hours post infection)	014357995_05334	Outer membrane porin protein precursor	2.12779	6.25389e-07	2138862	2138881	6.25389e-07	T1, Induced_x000D_ Infected	2.12779	Coding
TAAACGGTCTGCAACCGCCC	+	2137715	2138794	-	T1	CP053301.1	-67	Host Factor gene (6 hours post infection)	014357995_05334	Outer membrane porin protein precursor	1.92182	2.61834e-12	2138842	2138861	2.61834e-12	T1, Induced_x000D_ Infected	1.92182	Coding

## Sheet: Resistance Genes
Guide.sequence	Guidestrand	Genestart	Geneend	genestrand	time	Contig	distance	condition	Gene	Description	log2FoldChange	padj	guidestart	guideend	padjguide	Comparison	log2FoldChangeguide
CCTTGCTTGAAGAGGGGCGG	+	523487	524551	-	T2	CP053300.1	15	Resistance gene (24 hours post infection)	014357995_00494	Cell shape-determining protein MreC	-2.59808	0.0114462	524517	524536	0.0114462	T2, Induced_x000D_ Infected	-2.59808
CGGCGCCGGGCGCGTGTGAT	+	523487	524551	-	T2	CP053300.1	-23	Resistance gene (24 hours post infection)	014357995_00494	Cell shape-determining protein MreC	-2.38687	0.0141977	524555	524574	0.0141977	T2, Induced_x000D_ Infected	-2.38687
GGACCTTGCTTGAAGAGGGG	+	523487	524551	-	T2	CP053300.1	18	Resistance gene (24 hours post infection)	014357995_00494	Cell shape-determining protein MreC	-7.30159	0.000120445	524514	524533	0.000120445	T2, Induced_x000D_ Infected	-7.30159
GGCGGACCTTGCTTGAAGAG	+	523487	524551	-	T2	CP053300.1	21	Resistance gene (24 hours post infection)	014357995_00494	Cell shape-determining protein MreC	-6.752	0.00177113	524511	524530	0.00177113	T2, Induced_x000D_ Infected	-6.752
GGCGGACTGTATTCCATGGT	+	523487	524551	-	T2	CP053300.1	-3	Resistance gene (24 hours post infection)	014357995_00494	Cell shape-determining protein MreC	-7.85628	1.92678e-06	524535	524554	1.92678e-06	T2, Induced_x000D_ Infected	-7.85628
GGGCGGCGGACTGTATTCCA	+	523487	524551	-	T2	CP053300.1	1	Resistance gene (24 hours post infection)	014357995_00494	Cell shape-determining protein MreC	-4.65081	0.0116874	524531	524550	0.0116874	T2, Induced_x000D_ Infected	-4.65081
CGGTCCAGTGATGGACGGAT	+	580784	581554	-	T2	CP053300.1	29	Resistance gene (24 hours post infection)	014357995_00548	Ferredoxin--NADP reductase	-2.49893	0.00589148	581506	581525	0.00589148	T2, Induced_x000D_ Infected	-2.49893
GCGTGGCGAACGCGTGTAAC	+	580784	581554	-	T2	CP053300.1	-38	Resistance gene (24 hours post infection)	014357995_00548	Ferredoxin--NADP reductase	-6.88397	0.000421155	581573	581592	0.000421155	T2, Induced_x000D_ Infected	-6.88397
GCGTGTAACGGGCCCAAAAA	+	580784	581554	-	T2	CP053300.1	-49	Resistance gene (24 hours post infection)	014357995_00548	Ferredoxin--NADP reductase	-7.80638	1.64543e-06	581584	581603	1.64543e-06	T2, Induced_x000D_ Infected	-7.80638
GGCGGTGTCGTATTTGCTCA	+	580784	581554	-	T2	CP053300.1	1	Resistance gene (24 hours post infection)	014357995_00548	Ferredoxin--NADP reductase	-6.745	0.000586325	581534	581553	0.000586325	T2, Induced_x000D_ Infected	-6.745
GTGATGGACGGATTGGACGG	+	580784	581554	-	T2	CP053300.1	22	Resistance gene (24 hours post infection)	014357995_00548	Ferredoxin--NADP reductase	-5.92847	0.0189883	581513	581532	0.0189883	T2, Induced_x000D_ Infected	-5.92847
ATTGTAGCGACAGGGGGCGT	+	747350	748270	-	T2	CP053300.1	-27	Resistance gene (24 hours post infection)	014357995_00706	Bifunctional ligase/repressor BirA	-6.07665	0.0101994	748278	748297	0.0101994	T2, Induced_x000D_ Infected	-6.07665
GCGCCTATTGTAGCGACAGG	+	747350	748270	-	T2	CP053300.1	-21	Resistance gene (24 hours post infection)	014357995_00706	Bifunctional ligase/repressor BirA	-7.41483	1.28315e-05	748272	748291	1.28315e-05	T2, Induced_x000D_ Infected	-7.41483
GGAGGAGGTGGGGGCGTTCA	+	747350	748270	-	T2	CP053300.1	1	Resistance gene (24 hours post infection)	014357995_00706	Bifunctional ligase/repressor BirA	-6.55562	0.00238864	748250	748269	0.00238864	T2, Induced_x000D_ Infected	-6.55562
TGGCGCCTATTGTAGCGACA	+	747350	748270	-	T2	CP053300.1	-19	Resistance gene (24 hours post infection)	014357995_00706	Bifunctional ligase/repressor BirA	-7.38481	2.25906e-05	748270	748289	2.25906e-05	T2, Induced_x000D_ Infected	-7.38481
CGCCTGCGCCTTCTGCTTGG	-	763213	764205	+	T2	CP053300.1	-67	Resistance gene (24 hours post infection)	014357995_00722	Lipoyl synthase	-7.24508	3.79249e-05	763280	763299	3.79249e-05	T2, Induced_x000D_ Infected	-7.24508
CGGATCGTAGGCAGGGGTCG	-	763213	764205	+	T2	CP053300.1	-43	Resistance gene (24 hours post infection)	014357995_00722	Lipoyl synthase	-6.54112	0.00177565	763256	763275	0.00177565	T2, Induced_x000D_ Infected	-6.54112
CGTCGAGGTTGGCGATCAGA	-	763213	764205	+	T2	CP053300.1	65	Resistance gene (24 hours post infection)	014357995_00722	Lipoyl synthase	-6.23256	0.0114373	763148	763167	0.0114373	T2, Induced_x000D_ Infected	-6.23256
AACTGAACATGGTCTGACGT	+	857443	858603	-	T2	CP053300.1	-10	Resistance gene (24 hours post infection)	014357995_00804	Signal recognition particle receptor FtsY	-5.83846	0.022989	858594	858613	0.022989	T2, Induced_x000D_ Infected	-5.83846
CGATCCGGCGGAATCGCAAT	-	857443	858603	-	T2	CP053300.1	41	Resistance gene (24 hours post infection)	014357995_00804	Signal recognition particle receptor FtsY	-8.05375	2.3285e-07	858543	858562	2.3285e-07	T2, Induced_x000D_ Infected	-8.05375
TCGTTTGAAGAAACTGAACA	+	857443	858603	-	T2	CP053300.1	1	Resistance gene (24 hours post infection)	014357995_00804	Signal recognition particle receptor FtsY	-6.31144	0.00451684	858583	858602	0.00451684	T2, Induced_x000D_ Infected	-6.31144
AGGAACAGGTTGAGTTTCGC	+	864257	865138	-	T2	CP053300.1	42	Resistance gene (24 hours post infection)	014357995_00812	4-diphosphocytidyl-2-C-methyl-D-erythritol kinase	-6.91997	0.000179316	865077	865096	0.000179316	T2, Induced_x000D_ Infected	-6.91997
CGTGATAGCCGTTCGGACGA	+	864257	865138	-	T2	CP053300.1	77	Resistance gene (24 hours post infection)	014357995_00812	4-diphosphocytidyl-2-C-methyl-D-erythritol kinase	-7.13972	0.000124612	865042	865061	0.000124612	T2, Induced_x000D_ Infected	-7.13972
GACGACGGCCGGTGATGTGC	+	864257	865138	-	T2	CP053300.1	62	Resistance gene (24 hours post infection)	014357995_00812	4-diphosphocytidyl-2-C-methyl-D-erythritol kinase	-2.16856	0.0465692	865057	865076	0.0465692	T2, Induced_x000D_ Infected	-2.16856
GACGGCAGCAGCAAAAGGCT	-	941794	942420	+	T2	CP053300.1	-16	Resistance gene (24 hours post infection)	014357995_00885	SCP-2 sterol transfer family protein	-7.09221	0.000243153	941810	941829	0.000243153	T2, Induced_x000D_ Infected	-7.09221
GGCAGCAGCAAAAGGCTTGG	-	941794	942420	+	T2	CP053300.1	-13	Resistance gene (24 hours post infection)	014357995_00885	SCP-2 sterol transfer family protein	-6.67718	0.000670837	941807	941826	0.000670837	T2, Induced_x000D_ Infected	-6.67718
GGCTTGGCGGCAAAGGTCAT	-	941794	942420	+	T2	CP053300.1	0	Resistance gene (24 hours post infection)	014357995_00885	SCP-2 sterol transfer family protein	-6.77974	0.000441701	941794	941813	0.000441701	T2, Induced_x000D_ Infected	-6.77974
TGATTGACGGCAGCAGCAAA	-	941794	942420	+	T2	CP053300.1	-21	Resistance gene (24 hours post infection)	014357995_00885	SCP-2 sterol transfer family protein	-7.33914	3.1986e-05	941815	941834	3.1986e-05	T2, Induced_x000D_ Infected	-7.33914
CAGCGAAAGGCGGGGGGATT	+	981889	982665	-	T2	CP053300.1	52	Resistance gene (24 hours post infection)	014357995_00920	Endoribonuclease YbeY	-4.32312	0.018992	982594	982613	0.018992	T2, Induced_x000D_ Infected	-4.32312
CGCGACCGGACTTGCGGGAA	+	981889	982665	-	T2	CP053300.1	14	Resistance gene (24 hours post infection)	014357995_00920	Endoribonuclease YbeY	-2.49801	0.00953098	982632	982651	0.00953098	T2, Induced_x000D_ Infected	-2.49801
CGCGTTGAGGATACACCAAA	+	981889	982665	-	T2	CP053300.1	-40	Resistance gene (24 hours post infection)	014357995_00920	Endoribonuclease YbeY	-2.94128	0.000659589	982686	982705	0.000659589	T2, Induced_x000D_ Infected	-2.94128
AAACCGGTGCGCCCTGACGC	-	1053816	1054880	+	T2	CP053300.1	40	Resistance gene (24 hours post infection)	014357995_00986	Fructose-bisphosphate aldolase	-7.30099	2.50063e-05	1053776	1053795	2.50063e-05	T2, Induced_x000D_ Infected	-7.30099
ACGCCGGCGCGGCACCTGCC	-	1053816	1054880	+	T2	CP053300.1	56	Resistance gene (24 hours post infection)	014357995_00986	Fructose-bisphosphate aldolase	-2.5763	0.00322684	1053760	1053779	0.00322684	T2, Induced_x000D_ Infected	-2.5763
CACGCGGCAGAGCACGGTTA	+	1053816	1054880	+	T2	CP053300.1	-33	Resistance gene (24 hours post infection)	014357995_00986	Fructose-bisphosphate aldolase	-6.82664	0.000696795	1053849	1053868	0.000696795	T2, Induced_x000D_ Infected	-6.82664
CATTGATACGAGAGGCATTG	-	1053816	1054880	+	T2	CP053300.1	2	Resistance gene (24 hours post infection)	014357995_00986	Fructose-bisphosphate aldolase	-7.08409	0.000122123	1053814	1053833	0.000122123	T2, Induced_x000D_ Infected	-7.08409
AGGCGGCTGGCCGTCCCCTC	-	1263932	1264501	+	T2	CP053300.1	44	Resistance gene (24 hours post infection)	014357995_01184	Deoxycytidine triphosphate deaminase	-2.85899	0.000382972	1263888	1263907	0.000382972	T2, Induced_x000D_ Infected	-2.85899
AGGGGACGGCCAGCCGCCTC	+	1263932	1264501	+	T2	CP053300.1	43	Resistance gene (24 hours post infection)	014357995_01184	Deoxycytidine triphosphate deaminase	-5.71883	0.034389	1263889	1263908	0.034389	T2, Induced_x000D_ Infected	-5.71883
GCCTCCGCAGGGCCGTCCCG	-	1263932	1264501	+	T2	CP053300.1	24	Resistance gene (24 hours post infection)	014357995_01184	Deoxycytidine triphosphate deaminase	-6.97309	0.000136481	1263908	1263927	0.000136481	T2, Induced_x000D_ Infected	-6.97309
TGCTCATGCCAGCCTCCGCA	-	1263932	1264501	+	T2	CP053300.1	13	Resistance gene (24 hours post infection)	014357995_01184	Deoxycytidine triphosphate deaminase	-6.06518	0.0120197	1263919	1263938	0.0120197	T2, Induced_x000D_ Infected	-6.06518
ACCTCCAGGGCCTGCAGACA	-	1403667	1404590	-	T2	CP053300.1	40	Resistance gene (24 hours post infection)	014357995_01314	Coproporphyrinogen-III oxidase,2C aerobic	-6.96582	0.00034181	1404531	1404550	0.00034181	T2, Induced_x000D_ Infected	-6.96582
CGAATCGGTCATGTCTGGAC	+	1403667	1404590	-	T2	CP053300.1	-8	Resistance gene (24 hours post infection)	014357995_01314	Coproporphyrinogen-III oxidase,2C aerobic	-6.74233	0.000934383	1404579	1404598	0.000934383	T2, Induced_x000D_ Infected	-6.74233
CGCCACGTCGTAGGTCGAAT	+	1403667	1404590	-	T2	CP053300.1	7	Resistance gene (24 hours post infection)	014357995_01314	Coproporphyrinogen-III oxidase,2C aerobic	-5.24918	0.000231382	1404564	1404583	0.000231382	T2, Induced_x000D_ Infected	-5.24918
GATCGGATGAGGATAGTTCA	-	1439982	1440626	+	T2	CP053300.1	-1	Resistance gene (24 hours post infection)	014357995_01350	phosphatidylserine decarboxylase	-6.3275	0.00480908	1439983	1440002	0.00480908	T2, Induced_x000D_ Infected	-6.3275
TCATGGATTCGTTCTGTGTT	-	1439982	1440626	+	T2	CP053300.1	16	Resistance gene (24 hours post infection)	014357995_01350	phosphatidylserine decarboxylase	-7.22731	3.72199e-05	1439966	1439985	3.72199e-05	T2, Induced_x000D_ Infected	-7.22731
TCGCGCGCGATGATCGGATG	-	1439982	1440626	+	T2	CP053300.1	-12	Resistance gene (24 hours post infection)	014357995_01350	phosphatidylserine decarboxylase	-6.32271	0.00368308	1439994	1440013	0.00368308	T2, Induced_x000D_ Infected	-6.32271
ATGGCTAACGGCACCCAAGA	+	1656474	1657376	+	T2	CP053300.1	0	Resistance gene (24 hours post infection)	014357995_01543	4-hydroxy-tetrahydrodipicolinate synthase	-6.58502	0.000945122	1656474	1656493	0.000945122	T2, Induced_x000D_ Infected	-6.58502
CGCGGATTTGAATGCCGTCT	-	1656474	1657376	+	T2	CP053300.1	-17	Resistance gene (24 hours post infection)	014357995_01543	4-hydroxy-tetrahydrodipicolinate synthase	-6.28227	0.00576482	1656491	1656510	0.00576482	T2, Induced_x000D_ Infected	-6.28227
GGTAAACGTTGAGATTGTAG	-	1656474	1657376	+	T2	CP053300.1	42	Resistance gene (24 hours post infection)	014357995_01543	4-hydroxy-tetrahydrodipicolinate synthase	-7.07319	9.31493e-05	1656432	1656451	9.31493e-05	T2, Induced_x000D_ Infected	-7.07319
AATCACGATTTTAGCAAAGC	+	1773287	1773724	+	T2	CP053300.1	74	Resistance gene (24 hours post infection)	014357995_01641	Persistence and stress-resistance toxin PasT	-7.52897	4.99798e-06	1773213	1773232	4.99798e-06	T2, Induced_x000D_ Infected	-7.52897
ATGATGCTCATGAAAGGATC	+	1773287	1773724	+	T2	CP053300.1	110	Resistance gene (24 hours post infection)	014357995_01641	Persistence and stress-resistance toxin PasT	-6.60375	0.00159658	1773177	1773196	0.00159658	T2, Induced_x000D_ Infected	-6.60375
CGCGCGGCATCGCTTAAAGT	-	1773287	1773724	+	T2	CP053300.1	24	Resistance gene (24 hours post infection)	014357995_01641	Persistence and stress-resistance toxin PasT	-6.40452	0.00384432	1773263	1773282	0.00384432	T2, Induced_x000D_ Infected	-6.40452
TAAAGTGGGAACGCCAAGCC	-	1773287	1773724	+	T2	CP053300.1	38	Resistance gene (24 hours post infection)	014357995_01641	Persistence and stress-resistance toxin PasT	-2.38496	0.0138004	1773249	1773268	0.0138004	T2, Induced_x000D_ Infected	-2.38496
AGCCTGTTGGTTGTTGTGAC	+	1921247	1922923	-	T2	CP053300.1	-28	Resistance gene (24 hours post infection)	014357995_01781	Undecaprenyl phosphate-alpha-4-amino-4-deoxy-L-arabinose arabinosyl transferase	-6.21748	0.01057	1922932	1922951	0.01057	T2, Induced_x000D_ Infected	-6.21748
CGATTGAGCGGTAGCCTCGA	+	1921247	1922923	-	T2	CP053300.1	15	Resistance gene (24 hours post infection)	014357995_01781	Undecaprenyl phosphate-alpha-4-amino-4-deoxy-L-arabinose arabinosyl transferase	-6.94142	0.000207048	1922889	1922908	0.000207048	T2, Induced_x000D_ Infected	-6.94142
GGCCCGAGTTTTACCGCATC	+	1921247	1922923	-	T2	CP053300.1	-118	Resistance gene (24 hours post infection)	014357995_01781	Undecaprenyl phosphate-alpha-4-amino-4-deoxy-L-arabinose arabinosyl transferase	-8.21807	4.73492e-08	1923022	1923041	4.73492e-08	T2, Induced_x000D_ Infected	-8.21807
ATGCATACGGAGAACCCGCC	+	1952020	1953282	-	T2	CP053300.1	-14	Resistance gene (24 hours post infection)	014357995_01809	rho	-6.13588	0.0200762	1953277	1953296	0.0200762	T2, Induced_x000D_ Infected	-6.13588
CACGTGCAGAGACTTGAGCT	+	1952020	1953282	-	T2	CP053300.1	13	Resistance gene (24 hours post infection)	014357995_01809	rho	-5.76053	0.0470713	1953250	1953269	0.0470713	T2, Induced_x000D_ Infected	-5.76053
TGAGCTCGGATAAATGCATA	+	1952020	1953282	-	T2	CP053300.1	-1	Resistance gene (24 hours post infection)	014357995_01809	rho	-5.98416	0.0262848	1953264	1953283	0.0262848	T2, Induced_x000D_ Infected	-5.98416
CATTGGGTCAATACCTCTTA	+	1953478	1953804	-	T2	CP053300.1	-17	Resistance gene (24 hours post infection)	014357995_01810	Thioredoxin-1	-2.59594	0.0216232	1953802	1953821	0.0216232	T2, Induced_x000D_ Infected	-2.59594
GACTGCCTGCTTGCGCGTTG	+	1953478	1953804	-	T2	CP053300.1	-46	Resistance gene (24 hours post infection)	014357995_01810	Thioredoxin-1	-5.68063	0.0371197	1953831	1953850	0.0371197	T2, Induced_x000D_ Infected	-5.68063
GGTCAATACCTCTTACGGTT	+	1953478	1953804	-	T2	CP053300.1	-22	Resistance gene (24 hours post infection)	014357995_01810	Thioredoxin-1	-4.29486	0.0411344	1953807	1953826	0.0411344	T2, Induced_x000D_ Infected	-4.29486
GTCAATACCTCTTACGGTTC	+	1953478	1953804	-	T2	CP053300.1	-23	Resistance gene (24 hours post infection)	014357995_01810	Thioredoxin-1	-7.43939	5.64144e-05	1953808	1953827	5.64144e-05	T2, Induced_x000D_ Infected	-7.43939
TACCGGCCGCCGTAGGCTGC	+	1953478	1953804	-	T2	CP053300.1	-71	Resistance gene (24 hours post infection)	014357995_01810	Thioredoxin-1	-9.24611	4.09281e-11	1953856	1953875	4.09281e-11	T2, Induced_x000D_ Infected	-9.24611
CATGTCCTAGCTTCAAGTCT	+	1992086	1992910	-	T2	CP053300.1	-25	Resistance gene (24 hours post infection)	014357995_01846	Outer membrane protein assembly factor BamD precursor	-6.45603	0.00182907	1992916	1992935	0.00182907	T2, Induced_x000D_ Infected	-6.45603
GCAGCCGGCGATGAGGGCCG	+	1992086	1992910	-	T2	CP053300.1	64	Resistance gene (24 hours post infection)	014357995_01846	Outer membrane protein assembly factor BamD precursor	-6.57179	0.00428891	1992827	1992846	0.00428891	T2, Induced_x000D_ Infected	-6.57179
GCCGTCTCGTCCTGCTTCTG	+	1992086	1992910	-	T2	CP053300.1	96	Resistance gene (24 hours post infection)	014357995_01846	Outer membrane protein assembly factor BamD precursor	-2.59444	0.00919048	1992795	1992814	0.00919048	T2, Induced_x000D_ Infected	-2.59444
GCTTAATCTGGGGTGTGACG	+	2371749	2373026	-	T2	CP053300.1	-35	Resistance gene (24 hours post infection)	014357995_02205	Dihydrolipoyllysine-residue succinyltransferase component of 2-oxoglutarate dehydrogenase complex	-5.91853	0.0179925	2373042	2373061	0.0179925	T2, Induced_x000D_ Infected	-5.91853
TTTCCTGGATGCTTAATCTG	+	2371749	2373026	-	T2	CP053300.1	-25	Resistance gene (24 hours post infection)	014357995_02205	Dihydrolipoyllysine-residue succinyltransferase component of 2-oxoglutarate dehydrogenase complex	-6.17557	0.00947566	2373032	2373051	0.00947566	T2, Induced_x000D_ Infected	-6.17557
TTTTCCTGGATGCTTAATCT	+	2371749	2373026	-	T2	CP053300.1	-24	Resistance gene (24 hours post infection)	014357995_02205	Dihydrolipoyllysine-residue succinyltransferase component of 2-oxoglutarate dehydrogenase complex	-6.38452	0.00238827	2373031	2373050	0.00238827	T2, Induced_x000D_ Infected	-6.38452
ATTGCGAATCAAGTCTTGCT	+	2373163	2376027	-	T2	CP053300.1	-100	Resistance gene (24 hours post infection)	014357995_02206	2-oxoglutarate dehydrogenase E1 component	-6.46402	0.00268492	2376108	2376127	0.00268492	T2, Induced_x000D_ Infected	-6.46402
CGAATCAAGTCTTGCTTGGA	+	2373163	2376027	-	T2	CP053300.1	-104	Resistance gene (24 hours post infection)	014357995_02206	2-oxoglutarate dehydrogenase E1 component	-5.65243	0.0471944	2376112	2376131	0.0471944	T2, Induced_x000D_ Infected	-5.65243
CGAGCTTCTCGAGAAATAGC	+	2373163	2376027	-	T2	CP053300.1	-38	Resistance gene (24 hours post infection)	014357995_02206	2-oxoglutarate dehydrogenase E1 component	-5.99779	0.0192282	2376046	2376065	0.0192282	T2, Induced_x000D_ Infected	-5.99779
GACACGGCCTGACCGTTTAG	+	2373163	2376027	-	T2	CP053300.1	-77	Resistance gene (24 hours post infection)	014357995_02206	2-oxoglutarate dehydrogenase E1 component	-6.94001	0.000162291	2376085	2376104	0.000162291	T2, Induced_x000D_ Infected	-6.94001
GATGTGGATGAATGCAAAAC	+	2666733	2667674	-	T2	CP053300.1	20	Resistance gene (24 hours post infection)	014357995_02444	Dihydropteroate synthase	-6.77974	0.000441701	2667635	2667654	0.000441701	T2, Induced_x000D_ Infected	-6.77974
GCCCGTGAACGGCGTTAAAG	+	2666733	2667674	-	T2	CP053300.1	-22	Resistance gene (24 hours post infection)	014357995_02444	Dihydropteroate synthase	-6.56949	0.00184409	2667677	2667696	0.00184409	T2, Induced_x000D_ Infected	-6.56949
GCGGAGTCGGACACGAGCAA	+	2666733	2667674	-	T2	CP053300.1	42	Resistance gene (24 hours post infection)	014357995_02444	Dihydropteroate synthase	-6.99369	0.000208657	2667613	2667632	0.000208657	T2, Induced_x000D_ Infected	-6.99369
AGAACTTCCTTGTTCGAGTA	+	2981926	2983356	-	T2	CP053300.1	-22	Resistance gene (24 hours post infection)	014357995_02725	Citrate transporter	-7.46494	6.34817e-06	2983359	2983378	6.34817e-06	T2, Induced_x000D_ Infected	-7.46494
CGACGCCATGCCCGCCCAGG	+	2981926	2983356	-	T2	CP053300.1	16	Resistance gene (24 hours post infection)	014357995_02725	Citrate transporter	-8.7181	1.28941e-09	2983321	2983340	1.28941e-09	T2, Induced_x000D_ Infected	-8.7181
GAACTTCCTTGTTCGAGTAG	+	2981926	2983356	-	T2	CP053300.1	-23	Resistance gene (24 hours post infection)	014357995_02725	Citrate transporter	-4.04612	8.46371e-08	2983360	2983379	8.46371e-08	T2, Induced_x000D_ Infected	-4.04612
GGCCGATGCAAGCGCGGGAG	+	2981926	2983356	-	T2	CP053300.1	55	Resistance gene (24 hours post infection)	014357995_02725	Citrate transporter	-4.48588	0.0152114	2983282	2983301	0.0152114	T2, Induced_x000D_ Infected	-4.48588
TCGAGTAGGGGTGAATGCAG	+	2981926	2983356	-	T2	CP053300.1	-35	Resistance gene (24 hours post infection)	014357995_02725	Citrate transporter	-7.42755	8.83087e-06	2983372	2983391	8.83087e-06	T2, Induced_x000D_ Infected	-7.42755
CCACTCTTTTCACTGGCACC	+	3019297	3020046	-	T2	CP053300.1	11	Resistance gene (24 hours post infection)	014357995_02765	Electron transfer flavoprotein subunit beta	-7.53494	8.64784e-06	3020016	3020035	8.64784e-06	T2, Induced_x000D_ Infected	-7.53494
CCAGAGGCCATTTTATAGCG	+	3019297	3020046	-	T2	CP053300.1	-47	Resistance gene (24 hours post infection)	014357995_02765	Electron transfer flavoprotein subunit beta	-7.85823	4.32712e-07	3020074	3020093	4.32712e-07	T2, Induced_x000D_ Infected	-7.85823
TAATCGACCACTCTTTTCAC	+	3019297	3020046	-	T2	CP053300.1	18	Resistance gene (24 hours post infection)	014357995_02765	Electron transfer flavoprotein subunit beta	-6.46408	0.00235376	3020009	3020028	0.00235376	T2, Induced_x000D_ Infected	-6.46408
CGGGAGTCGGGTGAAAGGGT	+	3035287	3035973	-	T2	CP053300.1	14	Resistance gene (24 hours post infection)	014357995_02781	Cytidylate kinase	-6.23782	0.0143473	3035940	3035959	0.0143473	T2, Induced_x000D_ Infected	-6.23782
GATGACGGGAGTCGGGTGAA	+	3035287	3035973	-	T2	CP053300.1	19	Resistance gene (24 hours post infection)	014357995_02781	Cytidylate kinase	-6.81099	0.000298348	3035935	3035954	0.000298348	T2, Induced_x000D_ Infected	-6.81099
GGGAGTCGGGTGAAAGGGTC	+	3035287	3035973	-	T2	CP053300.1	13	Resistance gene (24 hours post infection)	014357995_02781	Cytidylate kinase	-6.24615	0.0126025	3035941	3035960	0.0126025	T2, Induced_x000D_ Infected	-6.24615
GTCGATTTCATCGGAACAGT	+	3035287	3035973	-	T2	CP053300.1	-9	Resistance gene (24 hours post infection)	014357995_02781	Cytidylate kinase	-6.31439	0.0043402	3035963	3035982	0.0043402	T2, Induced_x000D_ Infected	-6.31439
AAAGTCCTGATTCTCGGTTC	+	3132687	3133649	+	T2	CP053300.1	-21	Resistance gene (24 hours post infection)	014357995_02880	Thioredoxin reductase	-6.27373	0.00397142	3132708	3132727	0.00397142	T2, Induced_x000D_ Infected	-6.27373
ATCAGGACTTTGGCGTGTTT	-	3132687	3133649	+	T2	CP053300.1	-12	Resistance gene (24 hours post infection)	014357995_02880	Thioredoxin reductase	-7.20952	2.9271e-05	3132699	3132718	2.9271e-05	T2, Induced_x000D_ Infected	-7.20952
GACTTTGGCGTGTTTGGGCG	-	3132687	3133649	+	T2	CP053300.1	-7	Resistance gene (24 hours post infection)	014357995_02880	Thioredoxin reductase	-6.77947	0.000556821	3132694	3132713	0.000556821	T2, Induced_x000D_ Infected	-6.77947
GGAACCGAGAATCAGGACTT	-	3132687	3133649	+	T2	CP053300.1	-22	Resistance gene (24 hours post infection)	014357995_02880	Thioredoxin reductase	-8.42788	2.22384e-08	3132709	3132728	2.22384e-08	T2, Induced_x000D_ Infected	-8.42788
GCGTGGAGGCGAGCGTCATA	-	3151926	3153068	+	T2	CP053300.1	1	Resistance gene (24 hours post infection)	014357995_02898	Riboflavin biosynthesis protein RibBA	-5.77691	0.0288174	3151925	3151944	0.0288174	T2, Induced_x000D_ Infected	-5.77691
GTCATAAGGGGGCGAGAAAG	-	3151926	3153068	+	T2	CP053300.1	15	Resistance gene (24 hours post infection)	014357995_02898	Riboflavin biosynthesis protein RibBA	-6.83211	0.000405017	3151911	3151930	0.000405017	T2, Induced_x000D_ Infected	-6.83211
GTGGAGGCGAGCGTCATAAG	-	3151926	3153068	+	T2	CP053300.1	3	Resistance gene (24 hours post infection)	014357995_02898	Riboflavin biosynthesis protein RibBA	-6.96331	0.00018864	3151923	3151942	0.00018864	T2, Induced_x000D_ Infected	-6.96331
TGGAGGCGAGCGTCATAAGG	-	3151926	3153068	+	T2	CP053300.1	4	Resistance gene (24 hours post infection)	014357995_02898	Riboflavin biosynthesis protein RibBA	-7.54864	5.26327e-06	3151922	3151941	5.26327e-06	T2, Induced_x000D_ Infected	-7.54864
ATTGTCCGATTTCCATGATC	-	3153122	3153637	+	T2	CP053300.1	4	Resistance gene (24 hours post infection)	014357995_02899	6,2C7-dimethyl-8-ribityllumazine synthase	-6.17504	0.00663496	3153118	3153137	0.00663496	T2, Induced_x000D_ Infected	-6.17504
CCACACCACGGACCAGATCA	+	3153122	3153637	+	T2	CP053300.1	19	Resistance gene (24 hours post infection)	014357995_02899	6,2C7-dimethyl-8-ribityllumazine synthase	-1.0769	0.0179017	3153103	3153122	0.0179017	T2, Induced_x000D_ Infected	-1.0769
GATTTCCATGATCTGGTCCG	-	3153122	3153637	+	T2	CP053300.1	11	Resistance gene (24 hours post infection)	014357995_02899	6,2C7-dimethyl-8-ribityllumazine synthase	-6.45998	0.00202384	3153111	3153130	0.00202384	T2, Induced_x000D_ Infected	-6.45998
TGGTCCGTGGTGTGGATGAA	-	3153122	3153637	+	T2	CP053300.1	24	Resistance gene (24 hours post infection)	014357995_02899	6,2C7-dimethyl-8-ribityllumazine synthase	-6.78983	0.000317621	3153098	3153117	0.000317621	T2, Induced_x000D_ Infected	-6.78983
ATCTGGGATTCGCTCATGAT	+	3205556	3206440	-	T2	CP053300.1	-3	Resistance gene (24 hours post infection)	014357995_02958	hypothetical protein	-3.00616	0.000184613	3206424	3206443	0.000184613	T2, Induced_x000D_ Infected	-3.00616
CAGGTTGTGTCCGCTCCAGT	+	3205556	3206440	-	T2	CP053300.1	37	Resistance gene (24 hours post infection)	014357995_02958	hypothetical protein	-6.50902	0.00153659	3206384	3206403	0.00153659	T2, Induced_x000D_ Infected	-6.50902
GCTCATGATCGGTTCGCGTG	+	3205556	3206440	-	T2	CP053300.1	-14	Resistance gene (24 hours post infection)	014357995_02958	hypothetical protein	-6.94765	0.00022166	3206435	3206454	0.00022166	T2, Induced_x000D_ Infected	-6.94765
CCGAAGTCCATGAAATCAAT	+	3468275	3468646	-	T2	CP053300.1	-74	Resistance gene (24 hours post infection)	014357995_03188	Iron-sulfur cluster insertion protein ErpA	-6.35256	0.00330893	3468701	3468720	0.00330893	T2, Induced_x000D_ Infected	-6.35256
CCTATTGATTTCATGGACTT	-	3468275	3468646	-	T2	CP053300.1	-77	Resistance gene (24 hours post infection)	014357995_03188	Iron-sulfur cluster insertion protein ErpA	-6.516	0.00213083	3468704	3468723	0.00213083	T2, Induced_x000D_ Infected	-6.516
CTTCGGCACGATCTTCTGAT	-	3468275	3468646	-	T2	CP053300.1	-60	Resistance gene (24 hours post infection)	014357995_03188	Iron-sulfur cluster insertion protein ErpA	-6.917	0.000614715	3468687	3468706	0.000614715	T2, Induced_x000D_ Infected	-6.917
TCGGTGAAGACGAACGGCAG	+	3468275	3468646	-	T2	CP053300.1	45	Resistance gene (24 hours post infection)	014357995_03188	Iron-sulfur cluster insertion protein ErpA	-6.48387	0.0037819	3468582	3468601	0.0037819	T2, Induced_x000D_ Infected	-6.48387
CATCCCTAGAGTACAATGCA	-	3506099	3506527	+	T2	CP053300.1	27	Resistance gene (24 hours post infection)	014357995_03222	Ferric uptake regulation protein	-6.24918	0.00576482	3506072	3506091	0.00576482	T2, Induced_x000D_ Infected	-6.24918
CCGACGGATCTCAAGAATAT	+	3506099	3506527	+	T2	CP053300.1	-9	Resistance gene (24 hours post infection)	014357995_03222	Ferric uptake regulation protein	-3.09103	0.000326607	3506108	3506127	0.000326607	T2, Induced_x000D_ Infected	-3.09103
CCTAGCCATGACCAATCCGA	+	3506099	3506527	+	T2	CP053300.1	7	Resistance gene (24 hours post infection)	014357995_03222	Ferric uptake regulation protein	-8.60763	4.61169e-09	3506092	3506111	4.61169e-09	T2, Induced_x000D_ Infected	-8.60763
GTGCAGGCCGCGCGTATATC	+	3506099	3506527	+	T2	CP053300.1	80	Resistance gene (24 hours post infection)	014357995_03222	Ferric uptake regulation protein	-2.93396	0.000353639	3506019	3506038	0.000353639	T2, Induced_x000D_ Infected	-2.93396
TATACGCGCGGCCTGCACGC	-	3506099	3506527	+	T2	CP053300.1	82	Resistance gene (24 hours post infection)	014357995_03222	Ferric uptake regulation protein	-3.17549	0.000113567	3506017	3506036	0.000113567	T2, Induced_x000D_ Infected	-3.17549
ATGGGGAGCGATGGACAGTG	-	3564378	3565745	+	T2	CP053300.1	18	Resistance gene (24 hours post infection)	014357995_03277	Signal recognition particle protein	-6.03825	0.0160048	3564360	3564379	0.0160048	T2, Induced_x000D_ Infected	-6.03825
GACAGTGGGGCCCGAAGGCG	-	3564378	3565745	+	T2	CP053300.1	31	Resistance gene (24 hours post infection)	014357995_03277	Signal recognition particle protein	-2.55971	0.00974097	3564347	3564366	0.00974097	T2, Induced_x000D_ Infected	-2.55971
GAGTGAGATTGTCGAGCATG	-	3564378	3565745	+	T2	CP053300.1	1	Resistance gene (24 hours post infection)	014357995_03277	Signal recognition particle protein	-7.01934	9.80928e-05	3564377	3564396	9.80928e-05	T2, Induced_x000D_ Infected	-7.01934
GCGCGGCGGAACCGAACAAA	-	3564378	3565745	+	T2	CP053300.1	48	Resistance gene (24 hours post infection)	014357995_03277	Signal recognition particle protein	-5.80452	0.0285315	3564330	3564349	0.0285315	T2, Induced_x000D_ Infected	-5.80452
TTGAGTGAGATTGTCGAGCA	-	3564378	3565745	+	T2	CP053300.1	-1	Resistance gene (24 hours post infection)	014357995_03277	Signal recognition particle protein	-6.73612	0.000449783	3564379	3564398	0.000449783	T2, Induced_x000D_ Infected	-6.73612
CAAAGACTACAAGGATCTGC	-	3591238	3592470	-	T2	CP053300.1	5	Resistance gene (24 hours post infection)	014357995_03303	Cell division protein FtsA	-6.96872	0.000184417	3592446	3592465	0.000184417	T2, Induced_x000D_ Infected	-6.96872
CCTCGACATCGGCACGTCGA	-	3591238	3592470	-	T2	CP053300.1	32	Resistance gene (24 hours post infection)	014357995_03303	Cell division protein FtsA	-6.5879	0.00148939	3592419	3592438	0.00148939	T2, Induced_x000D_ Infected	-6.5879
CTGCTGGTTTCCCTCGACAT	-	3591238	3592470	-	T2	CP053300.1	21	Resistance gene (24 hours post infection)	014357995_03303	Cell division protein FtsA	-6.63961	0.00255155	3592430	3592449	0.00255155	T2, Induced_x000D_ Infected	-6.63961
CTTCGACGTGCCGATGTCGA	+	3591238	3592470	-	T2	CP053300.1	34	Resistance gene (24 hours post infection)	014357995_03303	Cell division protein FtsA	-5.83313	0.026576	3592417	3592436	0.026576	T2, Induced_x000D_ Infected	-5.83313
GCGGCATCGGACGGTGCTGT	-	3605832	3606773	-	T2	CP053300.1	14	Resistance gene (24 hours post infection)	014357995_03315	Ribosomal RNA small subunit methyltransferase H	-7.04093	0.000151464	3606740	3606759	0.000151464	T2, Induced_x000D_ Infected	-7.04093
GTGACGGAGACGCCCGCGAT	-	3605832	3606773	-	T2	CP053300.1	-18	Resistance gene (24 hours post infection)	014357995_03315	Ribosomal RNA small subunit methyltransferase H	-6.49908	0.00495853	3606772	3606791	0.00495853	T2, Induced_x000D_ Infected	-6.49908
TCGGACGGTGCTGTTGGATG	-	3605832	3606773	-	T2	CP053300.1	20	Resistance gene (24 hours post infection)	014357995_03315	Ribosomal RNA small subunit methyltransferase H	-6.3566	0.0027812	3606734	3606753	0.0027812	T2, Induced_x000D_ Infected	-6.3566
AGAGCGATTGCCCAAAGGCA	-	1006373	1006585	+	T2	CP053301.1	67	Resistance gene (24 hours post infection)	014357995_04303	30S ribosomal protein S21	-2.92364	0.00258077	1006306	1006325	0.00258077	T2, Induced_x000D_ Infected	-2.92364
ATAGCAGAGCGATTGCCCAA	-	1006373	1006585	+	T2	CP053301.1	62	Resistance gene (24 hours post infection)	014357995_04303	30S ribosomal protein S21	-8.35708	1.79596e-08	1006311	1006330	1.79596e-08	T2, Induced_x000D_ Infected	-8.35708
CGACACGAATAAAGGTTTGC	-	1006373	1006585	+	T2	CP053301.1	24	Resistance gene (24 hours post infection)	014357995_04303	30S ribosomal protein S21	-7.81025	6.74465e-07	1006349	1006368	6.74465e-07	T2, Induced_x000D_ Infected	-7.81025
GACACGAATAAAGGTTTGCA	-	1006373	1006585	+	T2	CP053301.1	25	Resistance gene (24 hours post infection)	014357995_04303	30S ribosomal protein S21	-6.83075	0.000279022	1006348	1006367	0.000279022	T2, Induced_x000D_ Infected	-6.83075
AACTCATCTTTCACCCGGGA	-	1006780	1007226	+	T2	CP053301.1	13	Resistance gene (24 hours post infection)	014357995_04304	Yqey-like protein	-5.73708	0.0309361	1006767	1006786	0.0309361	T2, Induced_x000D_ Infected	-5.73708
CTTGGGACAGTGTCTCAAGC	-	1006780	1007226	+	T2	CP053301.1	82	Resistance gene (24 hours post infection)	014357995_04304	Yqey-like protein	-8.55096	4.58879e-09	1006698	1006717	4.58879e-09	T2, Induced_x000D_ Infected	-8.55096
GCTTGGGACAGTGTCTCAAG	-	1006780	1007226	+	T2	CP053301.1	81	Resistance gene (24 hours post infection)	014357995_04304	Yqey-like protein	-7.85779	1.77435e-06	1006699	1006718	1.77435e-06	T2, Induced_x000D_ Infected	-7.85779
TTTCAAACTCATCTTTCACC	-	1006780	1007226	+	T2	CP053301.1	8	Resistance gene (24 hours post infection)	014357995_04304	Yqey-like protein	-5.88373	0.0243941	1006772	1006791	0.0243941	T2, Induced_x000D_ Infected	-5.88373
AACGAATGCGGAATCACCGT	-	1007297	1009174	+	T2	CP053301.1	3	Resistance gene (24 hours post infection)	014357995_04305	DNA primase	-6.2835	0.00523901	1007294	1007313	0.00523901	T2, Induced_x000D_ Infected	-6.2835
CGCCCGGCGCACGCATCGCT	-	1007297	1009174	+	T2	CP053301.1	50	Resistance gene (24 hours post infection)	014357995_04305	DNA primase	-5.87023	0.0391581	1007247	1007266	0.0391581	T2, Induced_x000D_ Infected	-5.87023
GAACGAATGCGGAATCACCG	-	1007297	1009174	+	T2	CP053301.1	2	Resistance gene (24 hours post infection)	014357995_04305	DNA primase	-2.18868	0.0340371	1007295	1007314	0.0340371	T2, Induced_x000D_ Infected	-2.18868
AATCCGATGTTCCGGTATTC	-	1072639	1073055	+	T2	CP053301.1	-30	Resistance gene (24 hours post infection)	014357995_04355	Succinate dehydrogenase cytochrome b556 subunit	-5.65894	0.0396114	1072669	1072688	0.0396114	T2, Induced_x000D_ Infected	-5.65894
CTGACGCAGTAAGAAAGCCG	+	1072639	1073055	+	T2	CP053301.1	-4	Resistance gene (24 hours post infection)	014357995_04355	Succinate dehydrogenase cytochrome b556 subunit	-2.31521	0.0412552	1072643	1072662	0.0412552	T2, Induced_x000D_ Infected	-2.31521
GCTGCAGCGAAAGTCTGCTC	-	1072639	1073055	+	T2	CP053301.1	78	Resistance gene (24 hours post infection)	014357995_04355	Succinate dehydrogenase cytochrome b556 subunit	-6.29843	0.00377608	1072561	1072580	0.00377608	T2, Induced_x000D_ Infected	-6.29843
CCTCAATCGAAATAAAGAAA	-	1076274	1077575	+	T2	CP053301.1	27	Resistance gene (24 hours post infection)	014357995_04360	Citrate synthase	-6.50377	0.00398427	1076247	1076266	0.00398427	T2, Induced_x000D_ Infected	-6.50377
GGGCACAGCGCGTTACACCT	-	1076274	1077575	+	T2	CP053301.1	61	Resistance gene (24 hours post infection)	014357995_04360	Citrate synthase	-6.08446	0.0124978	1076213	1076232	0.0124978	T2, Induced_x000D_ Infected	-6.08446
GTTGTCGCTGAACGATAGCG	-	1076274	1077575	+	T2	CP053301.1	-25	Resistance gene (24 hours post infection)	014357995_04360	Citrate synthase	-7.53799	7.39869e-06	1076299	1076318	7.39869e-06	T2, Induced_x000D_ Infected	-7.53799
AGAGTGGGAAAAGTGCTCAT	-	1102011	1103321	+	T2	CP053301.1	0	Resistance gene (24 hours post infection)	014357995_04383	Bifunctional protein FolC	-8.11537	1.99376e-07	1102011	1102030	1.99376e-07	T2, Induced_x000D_ Infected	-8.11537
AGTGCTCATCGGATCAAATC	-	1102011	1103321	+	T2	CP053301.1	11	Resistance gene (24 hours post infection)	014357995_04383	Bifunctional protein FolC	-5.02237	0.00398485	1102000	1102019	0.00398485	T2, Induced_x000D_ Infected	-5.02237
GAAAGCCACGCGTCGAGAGT	-	1102011	1103321	+	T2	CP053301.1	-15	Resistance gene (24 hours post infection)	014357995_04383	Bifunctional protein FolC	-8.08648	1.10306e-07	1102026	1102045	1.10306e-07	T2, Induced_x000D_ Infected	-8.08648
TCATCGGATCAAATCTGGAT	-	1102011	1103321	+	T2	CP053301.1	16	Resistance gene (24 hours post infection)	014357995_04383	Bifunctional protein FolC	-8.72628	1.1111e-09	1101995	1102014	1.1111e-09	T2, Induced_x000D_ Infected	-8.72628
ACCTGGAGGTTATTTACTCT	-	1153806	1154060	+	T2	CP053301.1	50	Resistance gene (24 hours post infection)	014357995_04442	hypothetical protein	-8.13458	1.10306e-07	1153756	1153775	1.10306e-07	T2, Induced_x000D_ Infected	-8.13458
ACTCTGGGGTAAATAGTCGA	-	1153806	1154060	+	T2	CP053301.1	65	Resistance gene (24 hours post infection)	014357995_04442	hypothetical protein	-6.68583	0.00164932	1153741	1153760	0.00164932	T2, Induced_x000D_ Infected	-6.68583
TACCTGGAGGTTATTTACTC	-	1153806	1154060	+	T2	CP053301.1	49	Resistance gene (24 hours post infection)	014357995_04442	hypothetical protein	-2.42994	3.84919e-13	1153757	1153776	3.84919e-13	T2, Induced_x000D_ Infected	-2.42994
CCCTGCCGATCCGTACGCAG	-	1511196	1513091	-	T2	CP053301.1	23	Resistance gene (24 hours post infection)	014357995_04755	Penicillin-binding protein 2	-1.15468	0.0203438	1513049	1513068	0.0203438	T2, Induced_x000D_ Infected	-1.15468
GGTCGCCGCTGCGTACGGAT	+	1511196	1513091	-	T2	CP053301.1	31	Resistance gene (24 hours post infection)	014357995_04755	Penicillin-binding protein 2	-7.46038	7.53855e-06	1513041	1513060	7.53855e-06	T2, Induced_x000D_ Infected	-7.46038
TTTTACGCTCATGCAATGGC	+	1511196	1513091	-	T2	CP053301.1	-8	Resistance gene (24 hours post infection)	014357995_04755	Penicillin-binding protein 2	-8.10364	1.18381e-07	1513080	1513099	1.18381e-07	T2, Induced_x000D_ Infected	-8.10364

## Sheet: KEGG annotations
condition	Description	KEGGModule	Gene	KOModule	Genestart	Geneend
Host Factor gene (24 hours post infection)	dTDP-4-dehydrorhamnose 3,2C5-epimerase	dTDP-L-rhamnose biosynthesis	014357995_02978	M00793	3229485	3230036
Host Factor gene (24 hours post infection)	Glucose-1-phosphate thymidylyltransferase 1	dTDP-L-rhamnose biosynthesis	014357995_02979	M00793	3230021	3230914
Host Factor gene (24 hours post infection)	dTDP-glucose 4,2C6-dehydratase	dTDP-L-rhamnose biosynthesis	014357995_02980	M00793	3230926	3231987
Host Factor gene (6 hours post infection)	30S ribosomal protein S21	Ribosome, bacterial	014357995_00119	M00178	136700	136912
Host Factor gene (6 hours post infection)	30S ribosomal protein S15	Ribosome, bacterial	014357995_01357	M00178,M00179	1448115	1448384
Host Factor gene (6 hours post infection)	30S ribosomal protein S2	Ribosome, bacterial	014357995_01620	M00178,M00179	1751651	1752388
Host Factor gene (6 hours post infection)	Inosine-5'-monophosphate dehydrogenase	Guanine ribonucleotide biosynthesis	014357995_01648	M00050	1779116	1780576
Host Factor gene (6 hours post infection)	GMP synthase [glutamine-hydrolyzing]	Guanine ribonucleotide biosynthesis	014357995_01650	M00050	1781299	1782918
Host Factor gene (6 hours post infection)	30S ribosomal protein S18	Ribosome, bacterial	014357995_01767	M00178	1907387	1907662
Host Factor gene (6 hours post infection)	50S ribosomal protein L32	Ribosome, bacterial	014357995_02709	M00178	2965682	2965861
Host Factor gene (6 hours post infection)	Biotin carboxyl carrier protein of acetyl-CoA carboxylase	Fatty acid biosynthesis, initiation, 3-Hydroxypropionate	014357995_03264	M00082,M00376	3549761	3550234
Host Factor gene (6 hours post infection)	Biotin carboxylase	Fatty acid biosynthesis, initiation, 3-Hydroxypropionate	014357995_03265	M00082,M00376	3550320	3551687
Resistance gene (24 hours post infection)	30S ribosomal protein S21	Ribosome, bacterial	014357995_04303	M00178	1006373	1006585
