# Supplementary material for: Exploring phage–host interactions in Burkholderia cepacia complex bacterium to reveal host factors and phage resistance genes using CRISPRi functional genomics and transcriptomics
Source: Microbiol Spectr. 2025 Oct 2;13(11):e01936-25. doi: 10.1128/spectrum.01936-25 (PMC12584637; doi:10.1128/spectrum.01936-25)
Supplement: Table S3 — Top 10 upregulated and downregulated genes during wild-type infection of B. cenocepacia 56-2 with BCEP176. [file spectrum.01936-25-s0004.xlsx]

## Sheet: Supplementary Table 3
Supplementarty Table 3 - Top 10 upregulated and downregulated genes during wild-type infection of B. cenocepacia 56-2 with BCEP176
Contig	Start	Stop	FinalFC	Gene	Attributes
CP053300.1	1314520	1314729	-2.94939	1211	hypothetical protein.1
CP053300.1	2515309	2517288	-4.07618	2308	hypothetical protein.2
CP053301.1	2118703	2119797	-2.87368	5277	hypothetical protein.3
CP053302.1	305081	305737	4.7146	6510	hypothetical protein.4
CP053303.1	53074	53346	2.28624	6936	hypothetical protein.5
CP053300.1	22845	23900	-3.04345	23	High-affinity branched-chain amino acid transport system permease protein LivH
CP053300.1	130552	132894	-2.23277	114	cellulose synthase subunit BcsC
CP053300.1	225899	226495	4.51401	205	putative kinase inhibitor
CP053300.1	226736	227422	4.63638	206	Orotate phosphoribosyltransferase
CP053300.1	1882688	1883002	-4.14778	1720	Stress responsive A/B Barrel Domain protein
CP053300.1	2422824	2423465	-3.12249	2225	putative succinyl-CoA:3-ketoacid coenzyme A transferase subunit B
CP053300.1	2424392	2424937	-3.20331	2227	Tetrathionate response regulatory protein TtrR
CP053300.1	2912163	2914307	-2.90678	2633	Non-hemolytic phospholipase C precursor
CP053300.1	3025124	3026239	-3.20579	2746	Membrane-bound lytic murein transglycosylase B precursor
CP053301.1	492877	493887	2.48552	3791	putative calcium/sodium:proton antiporter
CP053301.1	523450	524916	5.02474	3821	Putative aldehyde dehydrogenase AldA
CP053302.1	211277	213454	2.91065	6430	Polygalacturonase precursor
CP053302.1	249042	249866	4.75234	6465	3-oxoadipate enol-lactonase 2
CP053302.1	313519	314256	5.07327	6516	Bacterial extracellular solute-binding proteins,2C family 3
CP053302.1	315966	317069	3.21467	6518	D-malate dehydrogenase [decarboxylating]
