# Supplementary material for: Exploring phage–host interactions in Burkholderia cepacia complex bacterium to reveal host factors and phage resistance genes using CRISPRi functional genomics and transcriptomics
Source: Microbiol Spectr. 2025 Oct 2;13(11):e01936-25. doi: 10.1128/spectrum.01936-25 (PMC12584637; doi:10.1128/spectrum.01936-25)
Supplement: Table S4 — Primers used in this study. [file spectrum.01936-25-s0005.xlsx]

## Sheet: Supplementary Table 4
Supplementary Table 4: Primers used in this study
Name	Sequence	Description
CM930.Bcep179_K56Int_DJL	CGA GAA TCA TTG TCG TTT ACG G	left host integration site
CM931.Bcep179_K56Int_DJR	CCG CCA AGT CAC GAA TCG TG	right host integration site
CM888.LyseF1	TTAAGAGGTTGTCGGCCCGC	left control integration
CM889.LyseR1	CTATCGGGCCGCTGATACC	right control integration
CM542.SeqAmp208LF	ttatgtcaactgggttcgtgcg	Used for sequencing plasmid preps in experiment
CM543.SeqAmp208LR	cgactcggtgccactttttcaa	Used for sequencing plasmid preps in experiment
CM466.OligoAmpFor	cgagaaggtcgcgaattctaaagatctttgacagctagctc	Used to amplify synthetic library fragments
CM467.OligoAmpRev	aaacagccaagcttcaaaaaaagcaccgact	Used to amplify synthetic library fragments
CM770.prRNAreverse	AAAATCTTCTCTCATCCGC	Single knockdown reverse primer
CM1419.30S ribosomal protein S21_1	tataatactagtTGCAAACCTTTATTCGTGTCgttttagagctagaaatagc	single knockdown of 30S ribosomal protein S21_1
CM1420.30S ribosomal protein S21_2	tataatactagtTTGGGCAATCGCTCTGCTATgttttagagctagaaatagc	single knockdown of 30S ribosomal protein S21_2
CM1421.50S ribosomal protein L32_1	tataatactagtGAAAATTATTTAGGAGTTAGgttttagagctagaaatagc	single knockdown of 50S ribosomal protein L32_1
CM1422.50S ribosomal protein L32_2	tataatactagtGGGTAGTTAAGCGCCGGATCgttttagagctagaaatagc	single knockdown of 50S ribosomal protein L32_2
CM1423.Coproporphyrinogen-III oxidase,2C aerobic_1	tataatactagtGTCCAGACATGACCGATTCGgttttagagctagaaatagc	single knockdown of Coproporphyrinogen-III oxidase,2C aerobic_1
CM1424.Coproporphyrinogen-III oxidase,2C aerobic_2	tataatactagtTGTCTGCAGGCCCTGGAGGTgttttagagctagaaatagc	single knockdown of Coproporphyrinogen-III oxidase,2C aerobic_2
CM1425.DNA primase_1	tataatactagtAGCGATGCGTGCGCCGGGCGgttttagagctagaaatagc	single knockdown of DNA primase_1
CM1426.DNA primase_2	tataatactagtGCAGGATTTGCTGAACCGCGgttttagagctagaaatagc	single knockdown of DNA primase_2
CM1427.DNA-directed RNA polymerase subunit omega_1	tataatactagtTCGAAGACTGCCTGAAGCAAgttttagagctagaaatagc	single knockdown of DNA-directed RNA polymerase subunit omega_1
CM1428.DNA-directed RNA polymerase subunit omega_2	tataatactagtTGTTGGTAATTCCTTCTGAAgttttagagctagaaatagc	single knockdown of DNA-directed RNA polymerase subunit omega_2
CM1429.Endoribonuclease YbeY_1	tataatactagtAATCCCCCCGCCTTTCGCTGgttttagagctagaaatagc	single knockdown of Endoribonuclease YbeY_1
CM1430.Endoribonuclease YbeY_2	tataatactagtTTTGGTGTATCCTCAACGCGgttttagagctagaaatagc	single knockdown of Endoribonuclease YbeY_2
CM1431.Glucose-1-phosphate thymidylyltransferase 1_1	tataatactagtATCACGCACGTCGTATCGAAgttttagagctagaaatagc	single knockdown of Glucose-1-phosphate thymidylyltransferase 1_1
CM1432.Glucose-1-phosphate thymidylyltransferase 1_2	tataatactagtCAAGTGGGTCGAAACGAACTgttttagagctagaaatagc	single knockdown of Glucose-1-phosphate thymidylyltransferase 1_2
CM1433.Integral membrane protein TerC family protein_1	tataatactagtCCTGCCCATTTTTCTGAACTgttttagagctagaaatagc	single knockdown of Integral membrane protein TerC family protein_1
CM1434.Integral membrane protein TerC family protein_2	tataatactagtTGAGCGACAACGGGATCTTGgttttagagctagaaatagc	single knockdown of Integral membrane protein TerC family protein_2
CM1435.Persistence and stress-resistance toxin PasT_1	tataatactagtACTTTAAGCGATGCCGCGCGgttttagagctagaaatagc	single knockdown of Persistence and stress-resistance toxin PasT_1
CM1436.Persistence and stress-resistance toxin PasT_2	tataatactagtGCTTTGCTAAAATCGTGATTgttttagagctagaaatagc	single knockdown of Persistence and stress-resistance toxin PasT_2
CM1437.Ribosomal RNA small subunit methyltransferase H_1	tataatactagtACAGCACCGTCCGATGCCGCgttttagagctagaaatagc	single knockdown of Ribosomal RNA small subunit methyltransferase H_1
CM1438.Ribosomal RNA small subunit methyltransferase H_2	tataatactagtCATCCAACAGCACCGTCCGAgttttagagctagaaatagc	single knockdown of Ribosomal RNA small subunit methyltransferase H_2
CM1440.Signal recognition particle protein_2	tataatactagtCATGCTCGACAATCTCACTCgttttagagctagaaatagc	single knockdown of Signal recognition particle protein_2
CM1441.TelA-like protein_1	tataatactagtCCCGTGAGAGAGCACGGCGGgttttagagctagaaatagc	single knockdown of TelA-like protein_1
CM1442.TelA-like protein_2	tataatactagtTGCTCTCTCACGGGCGGCAGgttttagagctagaaatagc	single knockdown of TelA-like protein_2
CM1443.Thioredoxin reductase_1	tataatactagtAAGTCCTGATTCTCGGTTCCgttttagagctagaaatagc	single knockdown of Thioredoxin reductase_1
CM1444.Thioredoxin reductase_2	tataatactagtGAACCGAGAATCAGGACTTTgttttagagctagaaatagc	single knockdown of Thioredoxin reductase_2
CM1445.Thioredoxin-1_1	tataatactagtGAACCGTAAGAGGTATTGACgttttagagctagaaatagc	single knockdown of Thioredoxin-1_1
CM1446.Thioredoxin-1_2	tataatactagtGCAGCCTACGGCGGCCGGTAgttttagagctagaaatagc	single knockdown of Thioredoxin-1_2
CM1447.Yqey-like protein_1	tataatactagtCTTGAGACACTGTCCCAAGCgttttagagctagaaatagc	single knockdown of Yqey-like protein_1
CM1448.Yqey-like protein_2	tataatactagtGCTTGAGACACTGTCCCAAGgttttagagctagaaatagc	single knockdown of Yqey-like protein_2
CM1449.dTDP-4-dehydrorhamnose 3,2C5-epimerase_1	tataatactagtAAGTCAAGATCATCGAACCGgttttagagctagaaatagc	single knockdown of dTDP-4-dehydrorhamnose 3,2C5-epimerase_1
CM1450.dTDP-4-dehydrorhamnose 3,2C5-epimerase_2	tataatactagtCAAAAATATTCTCACGGATCgttttagagctagaaatagc	single knockdown of dTDP-4-dehydrorhamnose 3,2C5-epimerase_2
CM1453.hypothetical protein_1	tataatactagtATTCGCTCCGAAGCACAACTgttttagagctagaaatagc	single knockdown of hypothetical protein_1
CM1454.hypothetical protein_2	tataatactagtCATGATTACGCTTGAGAAACgttttagagctagaaatagc	single knockdown of hypothetical protein_2
CM1455.rho_1	tataatactagtGGCGGGTTCTCCGTATGCATgttttagagctagaaatagc	single knockdown of rho_1
CM1456.rho_2	tataatactagtTATGCATTTATCCGAGCTCAgttttagagctagaaatagc	single knockdown of rho_2
